# Supplementary material for: A phenome-wide approach to identify causal risk factors for deep vein thrombosis
Source: BMC Med Genomics. 2023 Nov 11;16:284. doi: 10.1186/s12920-023-01710-9 (PMC10640748; doi:10.1186/s12920-023-01710-9)
Supplement: Supplementary file 2 — Additional file 2: Supplementary Table 1. Traits considered as exposures in the analysis of BMI-associated proteins on DVT. Supplementary Table 2. Traits considered as exposures in the hypothesis-free MR analysis. Supplementary Table 3. MR analysis of BMI-associated protein levels on DVT. Supplementary Table 4. Secondary hypothesis-free analysis of traits on DVT with additional MR methods (where possible). Supplementary Table 5. SNPs for traits used in the MR analyses. [file 12920_2023_1710_MOESM2_ESM.xlsx]

## Sheet: ST1
Supplementary Table 1: Traits considered as exposures in the analysis of BMI-associated proteins on DVT
Protein full name	Author	Year	PMID	UniProtID	SomaID	Protein abr.	N	Beta_coefficient*	SE*	P_val*
Leptin	Goudswaard LJ	2021	34226637	P41159	SL000498	LEP	2728	0.679786	0.0780655	3.88e-17
Leptin	Goudswaard LJ	2021	34226637	P41159	SL000498	LEP	2728	0.63427	0.0791281	1.55e-15
Fatty acid-binding protein	Goudswaard LJ	2021	34226637	P15090	SL005086	Adipocyte	2728	0.647727	0.0939482	6.69e-12
Leptin	Goudswaard LJ	2021	34226637	P41159	SL000498	LEP	2728	0.610996	0.0914116	2.81e-11
Fumarylacetoacetase	Goudswaard LJ	2021	34226637	P16930	SL008049	FAAA	2728	0.506633	0.106678	2.15e-06
Receptor-type tyrosine-protein phosphatase delta	Goudswaard LJ	2021	34226637	P23468	SL008499	PTPRD	2728	-0.488216	0.105976	4.28e-06
Inhibin beta C chain	Goudswaard LJ	2021	34226637	P55103	SL007288	INHBC	2728	0.453423	0.102831	1.08e-05
Complement C5	Goudswaard LJ	2021	34226637	P01031	SL000319	C5	2728	0.49613	0.112637	1.1e-05
Sex hormone-binding globulin	Goudswaard LJ	2021	34226637	P04278	SL005102	SHBG	2728	-0.450482	0.102758	1.21e-05
PILR alpha-associated neural protein	Goudswaard LJ	2021	34226637	Q8IYJ0	SL019019	PIANP	2728	-0.486701	0.111638	1.35e-05
Leptin	Zaghlool SB	2021	33627659	P41159	2575-5_5	LEP	992	0.273142	0.038014	1.31625e-12
Insulin-like growth factor-binding protein 1	Zaghlool SB	2021	33627659	P08833	2771-35_2	IGFBP1	992	-0.205072	0.0325961	4.71529e-10
Insulin-like growth factor-binding protein 2	Zaghlool SB	2021	33627659	P18065	2570-72_5	IGFBP2	992	-0.189117	0.0317548	3.59529e-09
Plasminogen activator inhibitor 1	Zaghlool SB	2021	33627659	P05121	2925-9_1	SERPINE1	992	0.174761	0.0312319	2.84367e-08
WAP, Kazal, immunoglobulin, Kunitz and NTR domain-containing protein 2	Zaghlool SB	2021	33627659	Q8TEU8	3235-50_2	WFIKKN2	992	-0.173738	0.0317868	5.83207e-08
Dickkopf-related protein 3	Zaghlool SB	2021	33627659	Q9UBP4	3607-71_1	DKK3	992	-0.159829	0.0321528	7.84648e-07
Galectin-3-binding protein	Zaghlool SB	2021	33627659	Q08380	5000-52_1	LGALS3BP	992	0.153658	0.0314311	1.18329e-06
Sex hormone-binding globulin	Zaghlool SB	2021	33627659	P04278	4929-55_1	SHBG	992	-0.159243	0.0332124	1.87863e-06
Growth hormone receptor	Zaghlool SB	2021	33627659	P10912	2948-58_2	GHR	992	0.148282	0.0317341	3.38338e-06
Growth/differentiation factor 2	Zaghlool SB	2021	33627659	Q9UK05	4880-21_1	GDF2	992	-0.149352	0.0323286	4.34609e-06
Netrin receptor UNC5D	Zaghlool SB	2021	33627659	Q6UXZ4	5140-56_3	UNC5D	992	-0.152376	0.0330777	4.62549e-06
Neurogenic locus notch homolog protein 1	Zaghlool SB	2021	33627659	P46531	5107-7_2	NOTCH1	992	-0.145225	0.0316636	5.08337e-06
Hepatocyte growth factor receptor	Zaghlool SB	2021	33627659	P08581	2837-3_2	MET	992	-0.142596	0.0314936	6.68443e-06
Antithrombin-III	Zaghlool SB	2021	33627659	P01008	3344-60_4	SERPINC1	992	-0.146634	0.0324177	6.82488e-06
C-reactive protein	Zaghlool SB	2021	33627659	P02741	4337-49_2	CRP	992	0.133413	0.0318132	2.99059e-05
Neural cell adhesion molecule 1, 120 kDa isoform	Zaghlool SB	2021	33627659	P13591	4498-62_2	NCAM1	992	-0.132416	0.031611	3.05259e-05
Protein jagged-1	Zaghlool SB	2021	33627659	P78504	5092-51_3	JAG1	992	-0.132401	0.0318224	3.44894e-05
Cystatin-M	Zaghlool SB	2021	33627659	Q15828	3303-23_2	CST6	992	-0.138775	0.0334162	3.56487e-05
Endothelial cell-specific molecule 1	Zaghlool SB	2021	33627659	Q9NQ30	3805-16_2	ESM1	992	-0.130017	0.0316522	4.326e-05
Goudswaard et al (https://doi.org/10.1038/s41366-021-00896-1)
Zaghlool et al (https://doi.org/10.1038/s41467-021-21542-4)
*Effect estimate of BMI on the specified protein
*Duplicate values in the first column indicate different heptamers of the same protein

## Sheet: ST2
Supplementary Table 2: Traits considered as exposures in the hypothesis-free MR analysis
Exposure	Author	Year	PMID	Sample size	No. SNP	Unit
Paget's disease	Albagha OM	2011	21623375	3440	5	log odds
Multiple sclerosis	Beecham	2013	24076602	38589	46	log odds
Ferritin	Benyamin	2014	25352340	23986	4	SD
Iron	Benyamin	2014	25352340	23986	3	SD
Transferrin	Benyamin	2014	25352340	23986	8	SD
Transferrin Saturation	Benyamin	2014	25352340	23986	3	SD
Extreme height	Berndt SI	2013	23563607	16196	45	log odds
Extreme waist-to-hip ratio	Berndt SI	2013	23563607	10255	2	log odds
Obesity class 1	Berndt SI	2013	23563607	98697	17	log odds
Obesity class 2	Berndt SI	2013	23563607	72546	11	log odds
Obesity class 3	Berndt SI	2013	23563607	50364	2	log odds
Overweight	Berndt SI	2013	23563607	158855	14	log odds
Plasma cortisol	Bolton JL	2014	25010111	12597	1	SD
Anorexia nervosa	Boraska V	2014	24514567	17767	1	log odds
Childhood obesity	Bradfield JP	2012	22484627	13848	5	log odds
Neuroblastoma	Capasso M	2013	23222812	4881	3	log odds
Sitting height ratio	Chan	2015	25865494	21590	4	SD
Difference in height between adolescence and adulthood	Cousminer	2013	23449627	9228	1	SD
Difference in height between childhood and adulthood	Cousminer	2013	23449627	10799	1	SD
Age at menopause	Day	2015	26414677	69360	38	years
Neo-conscientiousness	de Moor MH	2012	21173776	17375	1	arbitrary score
Neo-openness to experience	de Moor MH	2012	21173776	17375	1	arbitrary score
Fasting proinsulin	Dupuis J	2011	20081858	10701	8	log pmol/L
HOMA-B	Dupuis J	2011	20081858	46186	3	log HOMA
Copper	Evans	2013	23720494	2603	2	SD
Selenium	Evans	2013	23720494	2874	1	SD
Zinc	Evans	2013	23720494	2603	4	SD
IgA nephropathy	Feehally J	2010	20595679	5957	1	log odds
Cigarettes smoked per day	Furberg	2010	20418890	68028	1	Cigarettes per day
Mean platelet volume	Gieger C	2011	22139419	66867	23	log fl
Platelet count	Gieger C	2011	22139419	66867	32	1x10^9/l
Immunoglobulin G index levels	Goris A	2015	25616667	938	2	log2 IgG index ratio
Oligoclonal band status	Goris A	2015	25616667	3026	1	log odds
Adrenic acid (22:4n6)	Guan	NA	NA	8631	1	% of total fatty acid concentration
Arachidonic acid (20:4n6)	Guan	NA	NA	8631	90	% of total fatty acid concentration
Dihomo-gamma-linolenic acid (20:3n6)	Guan	NA	NA	8631	144	% of total fatty acid concentration
Gamma-linolenic acid (18:3n6)	Guan	NA	NA	8631	395	% of total fatty acid concentration
Linoleic acid (18:2n6)	Guan	NA	NA	8631	108	% of total fatty acid concentration
Amygdala volume	Hibar	2015	25607358	30717	1	mm3
Hippocampus volume	Hibar	2015	25607358	30717	2	mm3
Intracranial volume	Hibar	2015	25607358	30717	1	mm3
Putamen volume	Hibar	2015	25607358	30717	4	mm3
Systemic lupus erythematosus	Hom G	2008	18204098	3094	2	log odds
Migraine in bipolar disorder	Jacobsen KK	2015	25451450	1374	1	log odds
Chronotype	Jones	2016	27494321	128266	9	SD
Inflammatory bowel disease	Jostins L	2012	23128233	75000	112	log odds
"18:2, linoleic acid (LA)	Kettunen	NA	NA	13527	15	SD
"22:6, docosahexaenoic acid	Kettunen	NA	NA	13499	6	SD
"Description of average fatty acid chain length, not actual carbon number	Kettunen	NA	NA	13476	1	SD
3-hydroxybutyrate	Kettunen	2016	27005778	24154	1	SD
Acetoacetate	Kettunen	2016	27005778	19262	2	SD
Alanine	Kettunen	2016	27005778	24796	6	SD
Albumin	Kettunen	2016	27005778	18960	2	SD
Apolipoprotein A-I	Kettunen	2016	27005778	20687	10	SD
Apolipoprotein B	Kettunen	2016	27005778	20690	19	SD
Average number of double bonds in a fatty acid chain	Kettunen	2016	27005778	15728	5	SD
Average number of methylene groups in a fatty acid chain	Kettunen	2016	27005778	19021	4	SD
Average number of methylene groups per double bond	Kettunen	2016	27005778	13532	5	SD
Cholesterol esters in large HDL	Kettunen	2016	27005778	19273	14	SD
Cholesterol esters in large VLDL	Kettunen	2016	27005778	19273	24	SD
Cholesterol esters in medium HDL	Kettunen	2016	27005778	19273	7	SD
Cholesterol esters in medium LDL	Kettunen	2016	27005778	19273	23	SD
Cholesterol esters in medium VLDL	Kettunen	2016	27005778	19273	14	SD
Cholesterol esters in very large HDL	Kettunen	2016	27005778	19273	12	SD
Citrate	Kettunen	2016	27005778	24770	5	SD
Concentration of chylomicrons and largest VLDL particles	Kettunen	2016	27005778	18960	7	SD
Concentration of IDL particles	Kettunen	2016	27005778	19273	21	SD
Concentration of large HDL particles	Kettunen	2016	27005778	19273	12	SD
Concentration of large LDL particles	Kettunen	2016	27005778	19273	24	SD
Concentration of large VLDL particles	Kettunen	2016	27005778	18960	10	SD
Concentration of medium HDL particles	Kettunen	2016	27005778	19273	4	SD
Concentration of medium LDL particles	Kettunen	2016	27005778	19273	22	SD
Concentration of medium VLDL particles	Kettunen	2016	27005778	19273	14	SD
Concentration of small HDL particles	Kettunen	2016	27005778	19273	5	SD
Concentration of small LDL particles	Kettunen	2016	27005778	19273	16	SD
Concentration of small VLDL particles	Kettunen	2016	27005778	19273	15	SD
Concentration of very large HDL particles	Kettunen	2016	27005778	19273	13	SD
Concentration of very large VLDL particles	Kettunen	2016	27005778	18960	8	SD
Concentration of very small VLDL particles	Kettunen	2016	27005778	19273	19	SD
Creatinine	Kettunen	2016	27005778	24810	6	SD
Free cholesterol	Kettunen	2016	27005778	13497	14	SD
Free cholesterol in IDL	Kettunen	2016	27005778	21559	20	SD
Free cholesterol in large HDL	Kettunen	2016	27005778	21559	16	SD
Free cholesterol in large LDL	Kettunen	2016	27005778	21555	20	SD
Free cholesterol in large VLDL	Kettunen	2016	27005778	21238	11	SD
Free cholesterol in medium HDL	Kettunen	2016	27005778	21559	5	SD
Free cholesterol in medium VLDL	Kettunen	2016	27005778	21240	12	SD
Free cholesterol in small VLDL	Kettunen	2016	27005778	21559	15	SD
Free cholesterol in very large HDL	Kettunen	2016	27005778	21542	15	SD
Free cholesterol to esterified cholesterol ratio	Kettunen	2016	27005778	13497	14	SD
Glucose	Kettunen	2016	27005778	24679	4	SD
Glutamine	Kettunen	2016	27005778	24462	5	SD
Glycoprotein acetyls	Kettunen	2016	27005778	19270	9	SD
Glycoproteins	Kettunen	2016	27005778	18734	10	SD
Histidine	Kettunen	2016	27005778	19244	5	SD
Isoleucine	Kettunen	2016	27005778	24776	1	SD
Lactate	Kettunen	2016	27005778	24871	2	SD
Leucine	Kettunen	2016	27005778	24728	3	SD
Mean diameter for HDL particles	Kettunen	2016	27005778	19273	13	SD
Mean diameter for LDL particles	Kettunen	2016	27005778	19273	8	SD
Mean diameter for VLDL particles	Kettunen	2016	27005778	19273	14	SD
Mono-unsaturated fatty acids	Kettunen	2016	27005778	13535	7	SD
Omega-3 fatty acids	Kettunen	2016	27005778	13544	6	SD
Omega-6 fatty acids	Kettunen	2016	27005778	13506	12	SD
Omega-9 and saturated fatty acids	Kettunen	NA	NA	13506	7	SD
Other polyunsaturated fatty acids than 18:2	Kettunen	2016	27005778	13549	10	SD
Phenylalanine	Kettunen	2016	27005778	22663	4	SD
Phosphatidylcholine and other cholines	Kettunen	2016	27005778	13542	6	SD
Phospholipids in chylomicrons and largest VLDL particles	Kettunen	2016	27005778	21542	8	SD
Phospholipids in IDL	Kettunen	2016	27005778	21559	23	SD
Phospholipids in large HDL	Kettunen	2016	27005778	19273	12	SD
Phospholipids in large LDL	Kettunen	2016	27005778	21550	22	SD
Phospholipids in large VLDL	Kettunen	2016	27005778	21239	9	SD
Phospholipids in medium HDL	Kettunen	2016	27005778	21558	7	SD
Phospholipids in medium LDL	Kettunen	2016	27005778	21558	18	SD
Phospholipids in medium VLDL	Kettunen	2016	27005778	21240	15	SD
Phospholipids in small VLDL	Kettunen	2016	27005778	21551	14	SD
Phospholipids in very large HDL	Kettunen	2016	27005778	19273	15	SD
Phospholipids in very large VLDL	Kettunen	2016	27005778	21237	9	SD
Phospholipids in very small VLDL	Kettunen	2016	27005778	19273	20	SD
Pyruvate	Kettunen	2016	27005778	24756	2	SD
Ratio of bisallylic groups to double bonds	Kettunen	2016	27005778	13524	5	SD
Ratio of bisallylic groups to total fatty acids	Kettunen	2016	27005778	13171	4	SD
Serum total cholesterol	Kettunen	2016	27005778	21491	22	SD
Serum total triglycerides	Kettunen	2016	27005778	21545	12	SD
Sphingomyelins	Kettunen	2016	27005778	13476	8	SD
Total cholesterol in HDL	Kettunen	2016	27005778	21555	13	SD
Total cholesterol in IDL	Kettunen	2016	27005778	19273	22	SD
Total cholesterol in large HDL	Kettunen	2016	27005778	21558	15	SD
Total cholesterol in large LDL	Kettunen	2016	27005778	21552	24	SD
Total cholesterol in large VLDL	Kettunen	2016	27005778	21235	10	SD
Total cholesterol in LDL	Kettunen	2016	27005778	21559	24	SD
Total cholesterol in medium HDL	Kettunen	2016	27005778	21558	6	SD
Total cholesterol in medium LDL	Kettunen	2016	27005778	21559	22	SD
Total cholesterol in medium VLDL	Kettunen	2016	27005778	21551	14	SD
Total cholesterol in small LDL	Kettunen	2016	27005778	21556	19	SD
Total cholesterol in small VLDL	Kettunen	2016	27005778	21557	15	SD
Total cholesterol in very large HDL	Kettunen	2016	27005778	21540	13	SD
Total fatty acids	Kettunen	2016	27005778	13505	12	SD
Total lipids in chylomicrons and largest VLDL particles	Kettunen	2016	27005778	18960	9	SD
Total lipids in IDL	Kettunen	2016	27005778	19273	23	SD
Total lipids in large HDL	Kettunen	2016	27005778	19273	12	SD
Total lipids in large LDL	Kettunen	2016	27005778	19273	25	SD
Total lipids in large VLDL	Kettunen	2016	27005778	18960	9	SD
Total lipids in medium HDL	Kettunen	2016	27005778	19273	5	SD
Total lipids in medium LDL	Kettunen	2016	27005778	19273	22	SD
Total lipids in medium VLDL	Kettunen	2016	27005778	19273	11	SD
Total lipids in small HDL	Kettunen	2016	27005778	19273	7	SD
Total lipids in small LDL	Kettunen	2016	27005778	19273	21	SD
Total lipids in small VLDL	Kettunen	2016	27005778	19273	14	SD
Total lipids in very large HDL	Kettunen	2016	27005778	19273	15	SD
Total lipids in very large VLDL	Kettunen	2016	27005778	19273	8	SD
Total lipids in very small VLDL	Kettunen	2016	27005778	19273	19	SD
Total phosphoglycerides	Kettunen	2016	27005778	13519	9	SD
Triglycerides in chylomicrons and largest VLDL particles	Kettunen	2016	27005778	21540	9	SD
Triglycerides in IDL	Kettunen	2016	27005778	19273	19	SD
Triglycerides in large VLDL	Kettunen	2016	27005778	21239	9	SD
Triglycerides in medium VLDL	Kettunen	2016	27005778	21241	13	SD
Triglycerides in small HDL	Kettunen	2016	27005778	21558	11	SD
Triglycerides in small VLDL	Kettunen	2016	27005778	21558	13	SD
Triglycerides in very large HDL	Kettunen	2016	27005778	21536	16	SD
Triglycerides in very large VLDL	Kettunen	2016	27005778	21548	9	SD
Triglycerides in very small VLDL	Kettunen	2016	27005778	19273	17	SD
Tyrosine	Kettunen	2016	27005778	24925	4	SD
Valine	Kettunen	2016	27005778	24900	5	SD
Leptin	Kilpelainen	2016	26833098	32161	1	log ng/ml
Gout	Kottgen	2013	23263486	69374	2	log odds
Urate	Kottgen	2013	23263486	110347	24	mg/dl
Alzheimer's disease	Lambert	2013	24162737	74046	20	log odds
Docosapentaenoic acid (22:5n3)	Lemaitre	NA	NA	8866	3	% of total fatty acid concentration
Eicosapentaenoic acid (20:5n3)	Lemaitre	NA	NA	8866	4	% of total fatty acid concentration
α-linolenic acid (18:3n3)	Lemaitre	NA	NA	8866	1	% of total fatty acid concentration
Crohn's disease	Liu	2015	26192919	51874	122	log odds
Ulcerative colitis	Liu	2015	26192919	47745	86	log odds
Body fat	Lu	2016	26833246	100716	10	SD
Ischaemic stroke	Matarin M	2007	17434096	517	1	log odds
Asthma	Moffatt MF	2007	20860503	26475	8	log odds
cis-trans-18:2	Mozaffarian	NA	NA	8013	5	% of total fatty acids concentration
trans-cis-18:2	Mozaffarian	NA	NA	8013	3	% of total fatty acids concentration
trans-trans-18:2	Mozaffarian	NA	NA	8013	1	% of total fatty acids concentration
Age at first live birth	Neale	2017	NA	123846	17	NA
Age at last live birth	Neale	2017	NA	123676	4	NA
Age completed full time education	Neale	2017	NA	226899	20	NA
Age started oral contraceptive pill	Neale	2017	NA	144113	2	NA
Age when periods started (menarche)	Neale	2017	NA	176008	122	NA
Alcohol drinker status: Never	Neale	2017	NA	336965	1	NA
Alcohol intake frequency.	Neale	2017	NA	336965	43	NA
Alcohol intake versus 10 years previously	Neale	2017	NA	313248	9	NA
Alcohol usually taken with meals	Neale	2017	NA	172454	14	NA
Arm fat mass (left)	Neale	2017	NA	331164	268	NA
Arm fat mass (right)	Neale	2017	NA	331226	270	NA
Arm fat percentage (left)	Neale	2017	NA	331198	253	NA
Arm fat percentage (right)	Neale	2017	NA	331249	234	NA
Arm fat-free mass (left)	Neale	2017	NA	331159	355	NA
Arm fat-free mass (right)	Neale	2017	NA	331221	350	NA
Arm predicted mass (left)	Neale	2017	NA	331146	349	NA
Arm predicted mass (right)	Neale	2017	NA	331216	364	NA
Average weekly beer plus cider intake	Neale	2017	NA	241447	11	NA
Average weekly champagne plus white wine intake	Neale	2017	NA	240864	2	NA
Average weekly fortified wine intake	Neale	2017	NA	241381	3	NA
Average weekly red wine intake	Neale	2017	NA	241008	13	NA
Average weekly spirits intake	Neale	2017	NA	240658	1	NA
Basal metabolic rate	Neale	2017	NA	331307	377	NA
Bilateral oophorectomy (both ovaries removed)	Neale	2017	NA	178676	4	NA
Birth weight	Neale	2017	NA	193063	84	NA
Birth weight of first child	Neale	2017	NA	145558	43	NA
Body fat percentage	Neale	2017	NA	331117	253	NA
Body mass index (BMI)	Neale	2017	NA	336107	305	NA
Breastfed as a baby	Neale	2017	NA	255881	2	NA
Bring up phlegm/sputum/mucus on most days	Neale	2017	NA	83529	3	NA
Cancer code self-reported: basal cell carcinoma	Neale	2017	NA	337159	14	NA
Cancer code self-reported: breast cancer	Neale	2017	NA	337159	17	NA
Cancer code self-reported: lung cancer	Neale	2017	NA	337159	6	NA
Cancer code self-reported: malignant melanoma	Neale	2017	NA	337159	4	NA
Cancer code self-reported: prostate cancer	Neale	2017	NA	337159	13	NA
Cancer code self-reported: small intestine/small bowel cancer	Neale	2017	NA	337159	7	NA
Cancer code self-reported: squamous cell carcinoma	Neale	2017	NA	337159	4	NA
Cancer diagnosed by doctor	Neale	2017	NA	336272	5	NA
Chest pain or discomfort	Neale	2017	NA	334053	3	NA
Comparative body size at age 10	Neale	2017	NA	331693	157	NA
Comparative height size at age 10	Neale	2017	NA	332021	364	NA
Cough on most days	Neale	2017	NA	83529	1	NA
Creatinine (enzymatic) in urine	Neale	2017	NA	327525	22	NA
Current employment status: Doing unpaid or voluntary work	Neale	2017	NA	336252	1	NA
Current employment status: In paid employment or self-employed	Neale	2017	NA	336252	1	NA
Current employment status: Retired	Neale	2017	NA	336252	2	NA
Current employment status: Unable to work because of sickness or disability	Neale	2017	NA	336252	1	NA
Current tobacco smoking	Neale	2017	NA	337030	16	NA
Daytime dozing / sleeping (narcolepsy)	Neale	2017	NA	336082	19	NA
Diabetes diagnosed by doctor	Neale	2017	NA	336473	51	NA
Diagnoses - main ICD10: B37 Candidiasis	Neale	2017	NA	337199	12	NA
Diagnoses - main ICD10: C44 Other malignant neoplasms of skin	Neale	2017	NA	337199	20	NA
Diagnoses - main ICD10: C50 Malignant neoplasm of breast	Neale	2017	NA	337199	7	NA
Diagnoses - main ICD10: C61 Malignant neoplasm of prostate	Neale	2017	NA	337199	10	NA
Diagnoses - main ICD10: D12 Benign neoplasm of colon rectum anus and anal canal	Neale	2017	NA	337199	3	NA
Diagnoses - main ICD10: D25 Leiomyoma of uterus	Neale	2017	NA	337199	5	NA
Diagnoses - main ICD10: E03 Other hypothyroidism	Neale	2017	NA	337199	10	NA
Diagnoses - main ICD10: E04 Other non-toxic goitre	Neale	2017	NA	337199	6	NA
Diagnoses - main ICD10: F31 Bipolar affective disorder	Neale	2017	NA	337199	4	NA
Diagnoses - main ICD10: F43 Reaction to severe stress and adjustment disorders	Neale	2017	NA	337199	5	NA
Diagnoses - main ICD10: G47 Sleep disorders	Neale	2017	NA	337199	1	NA
Diagnoses - main ICD10: G56 Mononeuropathies of upper limb	Neale	2017	NA	337199	5	NA
Diagnoses - main ICD10: H25 Senile cataract	Neale	2017	NA	337199	2	NA
Diagnoses - main ICD10: H26 Other cataract	Neale	2017	NA	337199	3	NA
Diagnoses - main ICD10: I10 Essential (primary) hypertension	Neale	2017	NA	337199	4	NA
Diagnoses - main ICD10: I20 Angina pectoris	Neale	2017	NA	337199	2	NA
Diagnoses - main ICD10: I21 Acute myocardial infarction	Neale	2017	NA	337199	3	NA
Diagnoses - main ICD10: I25 Chronic ischaemic heart disease	Neale	2017	NA	337199	16	NA
Diagnoses - main ICD10: I30 Acute pericarditis	Neale	2017	NA	337199	13	NA
Diagnoses - main ICD10: I48 Atrial fibrillation and flutter	Neale	2017	NA	337199	13	NA
Diagnoses - main ICD10: I83 Varicose veins of lower extremities	Neale	2017	NA	337199	16	NA
Diagnoses - main ICD10: I84 Haemorrhoids	Neale	2017	NA	337199	2	NA
Diagnoses - main ICD10: J22 Unspecified acute lower respiratory infection	Neale	2017	NA	337199	1	NA
Diagnoses - main ICD10: J33 Nasal polyp	Neale	2017	NA	337199	7	NA
Diagnoses - main ICD10: J44 Other chronic obstructive pulmonary disease	Neale	2017	NA	337199	2	NA
Diagnoses - main ICD10: K35 Acute appendicitis	Neale	2017	NA	337199	1	NA
Diagnoses - main ICD10: K40 Inguinal hernia	Neale	2017	NA	337199	10	NA
Diagnoses - main ICD10: K50 Crohn's disease [regional enteritis]	Neale	2017	NA	337199	3	NA
Diagnoses - main ICD10: K51 Ulcerative colitis	Neale	2017	NA	337199	3	NA
Diagnoses - main ICD10: K52 Other non-infective gastro-enteritis and colitis	Neale	2017	NA	337199	1	NA
Diagnoses - main ICD10: K57 Diverticular disease of intestine	Neale	2017	NA	337199	3	NA
Diagnoses - main ICD10: K60 Fissure and fistula of anal and rectal regions	Neale	2017	NA	337199	1	NA
Diagnoses - main ICD10: K76 Other diseases of liver	Neale	2017	NA	337199	4	NA
Diagnoses - main ICD10: K80 Cholelithiasis	Neale	2017	NA	337199	11	NA
Diagnoses - main ICD10: L03 Cellulitis	Neale	2017	NA	337199	3	NA
Diagnoses - main ICD10: M10 Gout	Neale	2017	NA	337199	8	NA
Diagnoses - main ICD10: M16 Coxarthrosis [arthrosis of hip]	Neale	2017	NA	337199	1	NA
Diagnoses - main ICD10: M17 Gonarthrosis [arthrosis of knee]	Neale	2017	NA	337199	2	NA
Diagnoses - main ICD10: M20 Acquired deformities of fingers and toes	Neale	2017	NA	337199	2	NA
Diagnoses - main ICD10: M21 Other acquired deformities of limbs	Neale	2017	NA	337199	7	NA
Diagnoses - main ICD10: M23 Internal derangement of knee	Neale	2017	NA	337199	1	NA
Diagnoses - main ICD10: M70 Soft tissue disorders related to use overuse and pressure	Neale	2017	NA	337199	1	NA
Diagnoses - main ICD10: M72 Fibroblastic disorders	Neale	2017	NA	337199	19	NA
Diagnoses - main ICD10: N19 Unspecified renal failure	Neale	2017	NA	337199	11	NA
Diagnoses - main ICD10: N20 Calculus of kidney and ureter	Neale	2017	NA	337199	3	NA
Diagnoses - main ICD10: N32 Other disorders of bladder	Neale	2017	NA	337199	1	NA
Diagnoses - main ICD10: N40 Hyperplasia of prostate	Neale	2017	NA	337199	7	NA
Diagnoses - main ICD10: N81 Female genital prolapse	Neale	2017	NA	337199	4	NA
Diagnoses - main ICD10: N92 Excessive frequent and irregular menstruation	Neale	2017	NA	337199	2	NA
Diagnoses - main ICD10: O75 Other complications of labour and delivery not elsewhere classified	Neale	2017	NA	337199	8	NA
Diagnoses - main ICD10: R10 Abdominal and pelvic pain	Neale	2017	NA	337199	1	NA
Diagnoses - main ICD10: R11 Nausea and vomiting	Neale	2017	NA	337199	1	NA
Diagnoses - main ICD10: R14 Flatulence and related conditions	Neale	2017	NA	337199	3	NA
Diagnoses - main ICD10: R31 Unspecified haematuria	Neale	2017	NA	337199	5	NA
Diagnoses - main ICD10: R35 Polyuria	Neale	2017	NA	337199	1	NA
Diagnoses - main ICD10: R55 Syncope and collapse	Neale	2017	NA	337199	1	NA
Diagnoses - main ICD10: S52 Fracture of forearm	Neale	2017	NA	337199	1	NA
Diagnoses - main ICD10: S66 Injury of muscle and tendon at wrist and hand level	Neale	2017	NA	337199	1	NA
Diagnoses - main ICD10: S76 Injury of muscle and tendon at hip and thigh level	Neale	2017	NA	337199	5	NA
Diagnoses - main ICD10: Z80 Family history of malignant neoplasm	Neale	2017	NA	337199	4	NA
Diastolic blood pressure automated reading	Neale	2017	NA	317756	177	NA
Difficulty not smoking for 1 day	Neale	2017	NA	23332	4	NA
Doctor diagnosed asthma	Neale	2017	NA	83529	20	NA
Doctor diagnosed hayfever or allergic rhinitis	Neale	2017	NA	83529	18	NA
Drive faster than motorway speed limit	Neale	2017	NA	306030	13	NA
Duration of light DIY	Neale	2017	NA	168725	2	NA
Duration of moderate activity	Neale	2017	NA	251031	1	NA
Duration of vigorous activity	Neale	2017	NA	183731	2	NA
Duration of walks	Neale	2017	NA	288266	4	NA
Duration walking for pleasure	Neale	2017	NA	240788	1	NA
Ever depressed for a whole week	Neale	2017	NA	109229	4	NA
Ever had prostate specific antigen (PSA) test	Neale	2017	NA	147970	2	NA
Ever highly irritable/argumentative for 2 days	Neale	2017	NA	108925	2	NA
Ever smoked	Neale	2017	NA	336067	37	NA
Ever stopped smoking for 6+ months	Neale	2017	NA	81538	1	NA
Ever unenthusiastic/disinterested for a whole week	Neale	2017	NA	106868	1	NA
Ever used hormone-replacement therapy (HRT)	Neale	2017	NA	180631	5	NA
Exposure to tobacco smoke at home	Neale	2017	NA	305723	1	NA
Exposure to tobacco smoke outside home	Neale	2017	NA	286550	2	NA
Eye problems/disorders: Cataract	Neale	2017	NA	108817	3	NA
Eye problems/disorders: Diabetes related eye disease	Neale	2017	NA	108817	4	NA
Eye problems/disorders: Glaucoma	Neale	2017	NA	108817	8	NA
Eye problems/disorders: Injury or trauma resulting in loss of vision	Neale	2017	NA	108817	1	NA
Falls in the last year	Neale	2017	NA	336617	3	NA
Father still alive	Neale	2017	NA	328694	1	NA
Father's age at death	Neale	2017	NA	248726	5	NA
Fed-up feelings	Neale	2017	NA	330549	31	NA
Financial situation satisfaction	Neale	2017	NA	110814	1	NA
Fluid intelligence score	Neale	2017	NA	108818	43	NA
Forced expiratory volume in 1-second (FEV1)	Neale	2017	NA	307638	156	NA
Forced expiratory volume in 1-second (FEV1) Best measure	Neale	2017	NA	255492	144	NA
Forced expiratory volume in 1-second (FEV1) predicted	Neale	2017	NA	110423	80	NA
Forced expiratory volume in 1-second (FEV1) predicted percentage	Neale	2017	NA	110423	53	NA
Forced vital capacity (FVC)	Neale	2017	NA	307638	216	NA
Forced vital capacity (FVC) Best measure	Neale	2017	NA	255492	193	NA
Former alcohol drinker	Neale	2017	NA	21894	1	NA
Fractured bone site(s): Ankle	Neale	2017	NA	335546	1	NA
Fractured bone site(s): Other bones	Neale	2017	NA	335546	1	NA
Fractured bone site(s): Wrist	Neale	2017	NA	335546	4	NA
Fractured/broken bones in last 5 years	Neale	2017	NA	335587	6	NA
Frequency of depressed mood in last 2 weeks	Neale	2017	NA	323267	7	NA
Frequency of other exercises in last 4 weeks	Neale	2017	NA	161170	1	NA
Frequency of stair climbing in last 4 weeks	Neale	2017	NA	334169	5	NA
Frequency of tenseness / restlessness in last 2 weeks	Neale	2017	NA	325169	9	NA
Frequency of tiredness / lethargy in last 2 weeks	Neale	2017	NA	327528	20	NA
Frequency of unenthusiasm / disinterest in last 2 weeks	Neale	2017	NA	326730	4	NA
Frequency of walking for pleasure in last 4 weeks	Neale	2017	NA	240924	2	NA
Getting up in morning	Neale	2017	NA	336501	39	NA
Guilty feelings	Neale	2017	NA	328769	17	NA
Had major operations	Neale	2017	NA	155045	1	NA
Had menopause	Neale	2017	NA	152035	10	NA
Had other major operations	Neale	2017	NA	179567	1	NA
Hair/balding pattern: Pattern 2	Neale	2017	NA	154988	41	NA
Hair/balding pattern: Pattern 3	Neale	2017	NA	154988	41	NA
Hair/balding pattern: Pattern 4	Neale	2017	NA	154988	147	NA
Hand grip strength (left)	Neale	2017	NA	335821	85	NA
Hand grip strength (right)	Neale	2017	NA	335842	101	NA
Handedness (chirality/laterality): Left-handed	Neale	2017	NA	337130	2	NA
Headaches for 3+ months	Neale	2017	NA	65583	2	NA
Health satisfaction	Neale	2017	NA	110964	1	NA
Hearing aid user	Neale	2017	NA	204240	1	NA
Hearing difficulty/problems with background noise	Neale	2017	NA	330759	15	NA
Hearing difficulty/problems: Yes	Neale	2017	NA	323978	23	NA
Heel bone mineral density (BMD) T-score automated	Neale	2017	NA	194398	245	NA
Heel bone mineral density (BMD) T-score automated (left)	Neale	2017	NA	106254	136	NA
Heel bone mineral density (BMD) T-score automated (right)	Neale	2017	NA	106251	138	NA
Hip circumference	Neale	2017	NA	336601	282	NA
Home area population density - urban or rural: England/Wales - Village - less sparse	Neale	2017	NA	333997	1	NA
Home area population density - urban or rural: Scotland - Large Urban Area	Neale	2017	NA	333997	291	NA
Illness injury bereavement stress in last 2 years: Death of a close relative	Neale	2017	NA	335219	2	NA
Illness injury bereavement stress in last 2 years: Financial difficulties	Neale	2017	NA	335219	3	NA
Illness injury bereavement stress in last 2 years: None of the above	Neale	2017	NA	335219	2	NA
Illnesses of father: Chronic bronchitis/emphysema	Neale	2017	NA	292053	2	NA
Illnesses of father: Diabetes	Neale	2017	NA	292053	14	NA
Illnesses of father: Heart disease	Neale	2017	NA	292053	19	NA
Illnesses of father: High blood pressure	Neale	2017	NA	292053	6	NA
Illnesses of father: Lung cancer	Neale	2017	NA	292053	4	NA
Illnesses of father: None of the above (group 1)	Neale	2017	NA	292053	6	NA
Illnesses of father: None of the above (group 2)	Neale	2017	NA	292053	2	NA
Illnesses of father: Prostate cancer	Neale	2017	NA	292053	7	NA
Illnesses of mother: Alzheimer's disease/dementia	Neale	2017	NA	308780	5	NA
Illnesses of mother: Breast cancer	Neale	2017	NA	308780	11	NA
Illnesses of mother: Chronic bronchitis/emphysema	Neale	2017	NA	308780	2	NA
Illnesses of mother: Diabetes	Neale	2017	NA	308780	13	NA
Illnesses of mother: Heart disease	Neale	2017	NA	308780	4	NA
Illnesses of mother: High blood pressure	Neale	2017	NA	308780	9	NA
Illnesses of mother: None of the above (group 1)	Neale	2017	NA	308780	4	NA
Illnesses of mother: None of the above (group 2)	Neale	2017	NA	308780	1	NA
Illnesses of siblings: Diabetes	Neale	2017	NA	259921	7	NA
Illnesses of siblings: Heart disease	Neale	2017	NA	259921	3	NA
Illnesses of siblings: High blood pressure	Neale	2017	NA	259921	13	NA
Illnesses of siblings: None of the above (group 1)	Neale	2017	NA	259921	8	NA
Illnesses of siblings: Severe depression	Neale	2017	NA	259921	1	NA
Impedance of arm (left)	Neale	2017	NA	331292	316	NA
Impedance of arm (right)	Neale	2017	NA	331279	317	NA
Impedance of leg (left)	Neale	2017	NA	331296	323	NA
Impedance of leg (right)	Neale	2017	NA	331301	319	NA
Impedance of whole body	Neale	2017	NA	331284	354	NA
Irritability	Neale	2017	NA	322668	26	NA
Job involves heavy manual or physical work	Neale	2017	NA	190643	16	NA
Job involves mainly walking or standing	Neale	2017	NA	190606	7	NA
Job involves shift work	Neale	2017	NA	190442	1	NA
Leg fat mass (left)	Neale	2017	NA	331275	281	NA
Leg fat mass (right)	Neale	2017	NA	331293	282	NA
Leg fat percentage (left)	Neale	2017	NA	331278	248	NA
Leg fat percentage (right)	Neale	2017	NA	331296	246	NA
Leg fat-free mass (left)	Neale	2017	NA	331258	361	NA
Leg fat-free mass (right)	Neale	2017	NA	331285	363	NA
Leg predicted mass (left)	Neale	2017	NA	331253	356	NA
Leg predicted mass (right)	Neale	2017	NA	331285	361	NA
Length of menstrual cycle	Neale	2017	NA	30245	6	NA
Light smokers at least 100 smokes in lifetime	Neale	2017	NA	90517	4	NA
Loneliness isolation	Neale	2017	NA	332263	5	NA
Long-standing illness disability or infirmity	Neale	2017	NA	329663	14	NA
Maternal smoking around birth	Neale	2017	NA	289727	7	NA
Maximum heart rate during fitness test	Neale	2017	NA	49610	3	NA
Mean time to correctly identify matches	Neale	2017	NA	335139	30	NA
Medication for cholesterol blood pressure diabetes or take exogenous hormones: Blood pressure medication	Neale	2017	NA	180203	59	NA
Medication for cholesterol blood pressure diabetes or take exogenous hormones: Cholesterol lowering medication	Neale	2017	NA	180203	31	NA
Medication for cholesterol blood pressure diabetes or take exogenous hormones: Hormone replacement therapy	Neale	2017	NA	180203	1	NA
Medication for cholesterol blood pressure diabetes or take exogenous hormones: None of the above	Neale	2017	NA	180203	25	NA
Medication for cholesterol blood pressure or diabetes: Blood pressure medication	Neale	2017	NA	154702	48	NA
Medication for cholesterol blood pressure or diabetes: Cholesterol lowering medication	Neale	2017	NA	154702	34	NA
Medication for cholesterol blood pressure or diabetes: Insulin	Neale	2017	NA	154702	7	NA
Medication for cholesterol blood pressure or diabetes: None of the above	Neale	2017	NA	154702	42	NA
Medication for pain relief constipation heartburn: Aspirin	Neale	2017	NA	333581	9	NA
Medication for pain relief constipation heartburn: Ibuprofen (e.g. Nurofen)	Neale	2017	NA	333581	4	NA
Medication for pain relief constipation heartburn: None of the above	Neale	2017	NA	333581	17	NA
Medication for pain relief constipation heartburn: Omeprazole (e.g. Zanprol)	Neale	2017	NA	333581	1	NA
Medication for pain relief constipation heartburn: Paracetamol	Neale	2017	NA	333581	13	NA
Mineral and other dietary supplements: Calcium	Neale	2017	NA	336314	2	NA
Mineral and other dietary supplements: Fish oil (including cod liver oil)	Neale	2017	NA	336314	2	NA
Mineral and other dietary supplements: Glucosamine	Neale	2017	NA	336314	2	NA
Mineral and other dietary supplements: None of the above	Neale	2017	NA	336314	2	NA
Miserableness	Neale	2017	NA	331856	30	NA
Mood swings	Neale	2017	NA	329428	40	NA
Morning/evening person (chronotype)	Neale	2017	NA	301143	85	NA
Mother's age at death	Neale	2017	NA	199690	1	NA
Mouth/teeth dental problems: Bleeding gums	Neale	2017	NA	336138	1	NA
Mouth/teeth dental problems: Dentures	Neale	2017	NA	336138	20	NA
Mouth/teeth dental problems: Mouth ulcers	Neale	2017	NA	336138	31	NA
Mouth/teeth dental problems: None of the above	Neale	2017	NA	336138	9	NA
Mouth/teeth dental problems: Toothache	Neale	2017	NA	336138	1	NA
Nap during day	Neale	2017	NA	337074	49	NA
Nervous feelings	Neale	2017	NA	328725	28	NA
Neuroticism score	Neale	2017	NA	274108	64	NA
Non-accidental death in close genetic family	Neale	2017	NA	105569	1	NA
Non-cancer illness code self-reported: angina	Neale	2017	NA	337159	13	NA
Non-cancer illness code self-reported: ankylosing spondylitis	Neale	2017	NA	337159	4	NA
Non-cancer illness code self-reported: anxiety/panic attacks	Neale	2017	NA	337159	1	NA
Non-cancer illness code self-reported: asthma	Neale	2017	NA	337159	72	NA
Non-cancer illness code self-reported: bladder problem (not cancer)	Neale	2017	NA	337159	1	NA
Non-cancer illness code self-reported: cholelithiasis/gall stones	Neale	2017	NA	337159	13	NA
Non-cancer illness code self-reported: chronic obstructive airways disease/copd	Neale	2017	NA	337159	1	NA
Non-cancer illness code self-reported: crohns disease	Neale	2017	NA	337159	6	NA
Non-cancer illness code self-reported: depression	Neale	2017	NA	337159	1	NA
Non-cancer illness code self-reported: diabetes	Neale	2017	NA	337159	37	NA
Non-cancer illness code self-reported: diverticular disease/diverticulitis	Neale	2017	NA	337159	2	NA
Non-cancer illness code self-reported: eczema/dermatitis	Neale	2017	NA	337159	11	NA
Non-cancer illness code self-reported: emphysema/chronic bronchitis	Neale	2017	NA	337159	1	NA
Non-cancer illness code self-reported: enlarged prostate	Neale	2017	NA	337159	7	NA
Non-cancer illness code self-reported: glaucoma	Neale	2017	NA	337159	8	NA
Non-cancer illness code self-reported: gout	Neale	2017	NA	337159	22	NA
Non-cancer illness code self-reported: hayfever/allergic rhinitis	Neale	2017	NA	337159	20	NA
Non-cancer illness code self-reported: heart attack/myocardial infarction	Neale	2017	NA	337159	10	NA
Non-cancer illness code self-reported: hiatus hernia	Neale	2017	NA	337159	2	NA
Non-cancer illness code self-reported: high cholesterol	Neale	2017	NA	337159	52	NA
Non-cancer illness code self-reported: hypertension	Neale	2017	NA	337159	157	NA
Non-cancer illness code self-reported: hyperthyroidism/thyrotoxicosis	Neale	2017	NA	337159	6	NA
Non-cancer illness code self-reported: hypertrophic cardiomyopathy (hcm / hocm)	Neale	2017	NA	337159	35	NA
Non-cancer illness code self-reported: hypopituitarism	Neale	2017	NA	337159	14	NA
Non-cancer illness code self-reported: hypothyroidism/myxoedema	Neale	2017	NA	337159	82	NA
Non-cancer illness code self-reported: iron deficiency anaemia	Neale	2017	NA	337159	1	NA
Non-cancer illness code self-reported: kidney stone/ureter stone/bladder stone	Neale	2017	NA	337159	3	NA
Non-cancer illness code self-reported: malabsorption/coeliac disease	Neale	2017	NA	337159	14	NA
Non-cancer illness code self-reported: mania/bipolar disorder/manic depression	Neale	2017	NA	337159	1	NA
Non-cancer illness code self-reported: migraine	Neale	2017	NA	337159	13	NA
Non-cancer illness code self-reported: nasal polyps	Neale	2017	NA	337159	5	NA
Non-cancer illness code self-reported: osteoarthritis	Neale	2017	NA	337159	2	NA
Non-cancer illness code self-reported: osteoporosis	Neale	2017	NA	337159	8	NA
Non-cancer illness code self-reported: pernicious anaemia	Neale	2017	NA	337159	4	NA
Non-cancer illness code self-reported: pneumothorax	Neale	2017	NA	337159	5	NA
Non-cancer illness code self-reported: polio / poliomyelitis	Neale	2017	NA	337159	5	NA
Non-cancer illness code self-reported: psoriasis	Neale	2017	NA	337159	18	NA
Non-cancer illness code self-reported: rheumatoid arthritis	Neale	2017	NA	337159	8	NA
Non-cancer illness code self-reported: type 2 diabetes	Neale	2017	NA	337159	3	NA
Non-cancer illness code self-reported: ulcerative colitis	Neale	2017	NA	337159	8	NA
Non-cancer illness code self-reported: uterine fibroids	Neale	2017	NA	337159	5	NA
Non-cancer illness code self-reported: varicose veins	Neale	2017	NA	337159	2	NA
Non-cancer illness code self-reported: vitiligo	Neale	2017	NA	337159	21	NA
Number of children fathered	Neale	2017	NA	154888	2	NA
Number of cigarettes currently smoked daily (current cigarette smokers)	Neale	2017	NA	23205	3	NA
Number of cigarettes previously smoked daily	Neale	2017	NA	78291	3	NA
Number of days/week of moderate physical activity 10+ minutes	Neale	2017	NA	321309	7	NA
Number of days/week of vigorous physical activity 10+ minutes	Neale	2017	NA	321533	4	NA
Number of days/week walked 10+ minutes	Neale	2017	NA	331654	11	NA
Number of full brothers	Neale	2017	NA	332194	1	NA
Number of incorrect matches in round	Neale	2017	NA	336881	17	NA
Number of live births	Neale	2017	NA	180952	3	NA
Number of operations self-reported	Neale	2017	NA	337159	8	NA
Number of self-reported cancers	Neale	2017	NA	337154	8	NA
Number of self-reported non-cancer illnesses	Neale	2017	NA	337159	20	NA
Number of treatments/medications taken	Neale	2017	NA	337159	23	NA
Number of unsuccessful stop-smoking attempts	Neale	2017	NA	75135	1	NA
Other eye problems	Neale	2017	NA	336428	1	NA
Other serious medical condition/disability diagnosed by doctor	Neale	2017	NA	331274	3	NA
Overall health rating	Neale	2017	NA	336020	54	NA
Pack years adult smoking as proportion of life span exposed to smoking PREVIEW ONLY	Neale	2017	NA	101726	11	NA
Pack years of smoking PREVIEW ONLY	Neale	2017	NA	101726	10	NA
Pain type(s) experienced in last month: Back pain	Neale	2017	NA	336650	8	NA
Pain type(s) experienced in last month: Headache	Neale	2017	NA	336650	31	NA
Pain type(s) experienced in last month: Hip pain	Neale	2017	NA	336650	3	NA
Pain type(s) experienced in last month: Knee pain	Neale	2017	NA	336650	7	NA
Pain type(s) experienced in last month: Neck or shoulder pain	Neale	2017	NA	336650	2	NA
Pain type(s) experienced in last month: None of the above	Neale	2017	NA	336650	15	NA
Pain type(s) experienced in last month: Pain all over the body	Neale	2017	NA	336650	1	NA
Past tobacco smoking	Neale	2017	NA	310749	43	NA
Peak expiratory flow (PEF)	Neale	2017	NA	307638	80	NA
Potassium in urine	Neale	2017	NA	326816	9	NA
Prospective memory result	Neale	2017	NA	111099	2	NA
Pulse rate	Neale	2017	NA	110153	53	NA
Pulse rate automated reading	Neale	2017	NA	317756	202	NA
Pulse wave Arterial Stiffness index	Neale	2017	NA	109813	1	NA
Pulse wave peak to peak time	Neale	2017	NA	110099	2	NA
Pulse wave reflection index	Neale	2017	NA	110153	2	NA
Qualifications: A levels/AS levels or equivalent	Neale	2017	NA	334070	57	NA
Qualifications: College or University degree	Neale	2017	NA	334070	183	NA
Qualifications: CSEs or equivalent	Neale	2017	NA	334070	3	NA
Qualifications: None of the above	Neale	2017	NA	334070	64	NA
Qualifications: NVQ or HND or HNC or equivalent	Neale	2017	NA	334070	1	NA
Qualifications: O levels/GCSEs or equivalent	Neale	2017	NA	334070	12	NA
Qualifications: Other professional qualifications eg: nursing teaching	Neale	2017	NA	334070	10	NA
Reason for glasses/contact lenses: For 'astigmatism'	Neale	2017	NA	335700	1	NA
Reason for glasses/contact lenses: For just reading/near work as you are getting older (called 'presbyopia')	Neale	2017	NA	335700	3	NA
Reason for glasses/contact lenses: For long-sightedness i.e. for distance and near but particularly for near tasks like reading (called 'hypermetropia')	Neale	2017	NA	335700	3	NA
Reason for glasses/contact lenses: For short-sightedness i.e. only or mainly for distance viewing such as driving cinema etc (called 'myopia')	Neale	2017	NA	335700	14	NA
Reason for reducing amount of alcohol drunk: Health precaution	Neale	2017	NA	124798	2	NA
Relative age of first facial hair	Neale	2017	NA	151113	72	NA
Relative age voice broke	Neale	2017	NA	144645	20	NA
Risk taking	Neale	2017	NA	325821	11	NA
Seen a psychiatrist for nerves anxiety tension or depression	Neale	2017	NA	335888	3	NA
Seen doctor (GP) for nerves anxiety tension or depression	Neale	2017	NA	335108	19	NA
Sensitivity / hurt feelings	Neale	2017	NA	327832	23	NA
Sitting height	Neale	2017	NA	336172	438	NA
Sleep duration	Neale	2017	NA	335410	42	NA
Sleeplessness / insomnia	Neale	2017	NA	336965	28	NA
Smoking status: Current	Neale	2017	NA	336024	15	NA
Smoking status: Previous	Neale	2017	NA	336024	19	NA
Smoking/smokers in household	Neale	2017	NA	311142	1	NA
Snoring	Neale	2017	NA	314449	22	NA
Sodium in urine	Neale	2017	NA	326831	32	NA
Standing height	Neale	2017	NA	336474	591	NA
Started insulin within one year diagnosis of diabetes	Neale	2017	NA	15397	10	NA
Suffer from 'nerves'	Neale	2017	NA	325248	10	NA
Systolic blood pressure automated reading	Neale	2017	NA	317754	164	NA
Taking other prescription medications	Neale	2017	NA	336330	10	NA
Tense / 'highly strung'	Neale	2017	NA	327232	16	NA
Time from waking to first cigarette	Neale	2017	NA	23265	3	NA
Time spent driving	Neale	2017	NA	224813	2	NA
Time spent using computer	Neale	2017	NA	261987	36	NA
Time spent watching television (TV)	Neale	2017	NA	319740	57	NA
Tinnitus: Yes now most or all of the time	Neale	2017	NA	109411	1	NA
Tobacco smoking: Ex-smoker	Neale	2017	NA	83133	2	NA
Townsend deprivation index at recruitment	Neale	2017	NA	336798	5	NA
Transport type for commuting to job workplace: Car/motor vehicle	Neale	2017	NA	177550	1	NA
Transport type for commuting to job workplace: Cycle	Neale	2017	NA	177550	1	NA
Transport type for commuting to job workplace: Public transport	Neale	2017	NA	177550	1	NA
Treatment/medication code: alendronate sodium	Neale	2017	NA	337159	1	NA
Treatment/medication code: allopurinol	Neale	2017	NA	337159	15	NA
Treatment/medication code: amlodipine	Neale	2017	NA	337159	19	NA
Treatment/medication code: arcoxia 90mg tablet	Neale	2017	NA	337159	18	NA
Treatment/medication code: aspirin	Neale	2017	NA	337159	7	NA
Treatment/medication code: atenolol	Neale	2017	NA	337159	6	NA
Treatment/medication code: atorvastatin	Neale	2017	NA	337159	18	NA
Treatment/medication code: atrovent 20micrograms inhaler	Neale	2017	NA	337159	3	NA
Treatment/medication code: beconase 50micrograms nasal spray	Neale	2017	NA	337159	1	NA
Treatment/medication code: becotide 50 inhaler	Neale	2017	NA	337159	3	NA
Treatment/medication code: bendroflumethiazide	Neale	2017	NA	337159	27	NA
Treatment/medication code: bisoprolol	Neale	2017	NA	337159	2	NA
Treatment/medication code: candesartan cilexetil	Neale	2017	NA	337159	1	NA
Treatment/medication code: carbimazole	Neale	2017	NA	337159	9	NA
Treatment/medication code: cipralex 5mg tablet	Neale	2017	NA	337159	5	NA
Treatment/medication code: clopidogrel	Neale	2017	NA	337159	2	NA
Treatment/medication code: co-amilofruse	Neale	2017	NA	337159	5	NA
Treatment/medication code: co-codamol	Neale	2017	NA	337159	1	NA
Treatment/medication code: codeine	Neale	2017	NA	337159	2	NA
Treatment/medication code: dothiepin	Neale	2017	NA	337159	12	NA
Treatment/medication code: doxazosin	Neale	2017	NA	337159	4	NA
Treatment/medication code: eumovate cream	Neale	2017	NA	337159	4	NA
Treatment/medication code: ezetimibe	Neale	2017	NA	337159	6	NA
Treatment/medication code: flax oil tablet	Neale	2017	NA	337159	1	NA
Treatment/medication code: flecainide	Neale	2017	NA	337159	4	NA
Treatment/medication code: gliclazide	Neale	2017	NA	337159	6	NA
Treatment/medication code: glucosamine product	Neale	2017	NA	337159	1	NA
Treatment/medication code: hydroxocobalamin product	Neale	2017	NA	337159	19	NA
Treatment/medication code: ibuprofen	Neale	2017	NA	337159	2	NA
Treatment/medication code: indivina 1mg/2.5mg tablet	Neale	2017	NA	337159	15	NA
Treatment/medication code: insulin product	Neale	2017	NA	337159	8	NA
Treatment/medication code: isosorbide dinitrate	Neale	2017	NA	337159	26	NA
Treatment/medication code: isosorbide mononitrate	Neale	2017	NA	337159	1	NA
Treatment/medication code: kapake tablet	Neale	2017	NA	337159	17	NA
Treatment/medication code: lansoprazole	Neale	2017	NA	337159	1	NA
Treatment/medication code: letrozole	Neale	2017	NA	337159	9	NA
Treatment/medication code: levothyroxine sodium	Neale	2017	NA	337159	54	NA
Treatment/medication code: liothyronine	Neale	2017	NA	337159	22	NA
Treatment/medication code: lisinopril	Neale	2017	NA	337159	2	NA
Treatment/medication code: lisinopril+hydrochlorothiazide 10mg/12.5mg tablet	Neale	2017	NA	337159	10	NA
Treatment/medication code: logynon tablet	Neale	2017	NA	337159	5	NA
Treatment/medication code: metformin	Neale	2017	NA	337159	25	NA
Treatment/medication code: morphine	Neale	2017	NA	337159	6	NA
Treatment/medication code: nicorandil	Neale	2017	NA	337159	3	NA
Treatment/medication code: omacor 1g capsule	Neale	2017	NA	337159	2	NA
Treatment/medication code: paracetamol	Neale	2017	NA	337159	10	NA
Treatment/medication code: prednisolone	Neale	2017	NA	337159	2	NA
Treatment/medication code: quinine	Neale	2017	NA	337159	2	NA
Treatment/medication code: ramipril	Neale	2017	NA	337159	6	NA
Treatment/medication code: rhinocort 50micrograms nasal spray	Neale	2017	NA	337159	11	NA
Treatment/medication code: rosiglitazone	Neale	2017	NA	337159	4	NA
Treatment/medication code: salbutamol	Neale	2017	NA	337159	3	NA
Treatment/medication code: salmeterol product	Neale	2017	NA	337159	2	NA
Treatment/medication code: senna	Neale	2017	NA	337159	1	NA
Treatment/medication code: seretide 50 evohaler	Neale	2017	NA	337159	6	NA
Treatment/medication code: simvastatin	Neale	2017	NA	337159	29	NA
Treatment/medication code: symbicort 100/6 turbohaler	Neale	2017	NA	337159	2	NA
Treatment/medication code: testogel 50mg gel 5g sachet	Neale	2017	NA	337159	23	NA
Treatment/medication code: thyroxine product	Neale	2017	NA	337159	10	NA
Treatment/medication code: tranexamic acid	Neale	2017	NA	337159	2	NA
Treatment/medication code: venlafaxine	Neale	2017	NA	337159	2	NA
Treatment/medication code: ventolin 100micrograms inhaler	Neale	2017	NA	337159	14	NA
Treatment/medication code: vitamin b12 preparation	Neale	2017	NA	337159	1	NA
Treatment/medication code: warfarin	Neale	2017	NA	337159	7	NA
Treatment/medication code: xalatan 0.005% eye drops	Neale	2017	NA	337159	2	NA
Trunk fat mass	Neale	2017	NA	331093	283	NA
Trunk fat percentage	Neale	2017	NA	331113	237	NA
Trunk fat-free mass	Neale	2017	NA	331030	406	NA
Trunk predicted mass	Neale	2017	NA	330995	406	NA
Types of physical activity in last 4 weeks: Heavy DIY (eg: weeding lawn mowing carpentry digging)	Neale	2017	NA	335599	3	NA
Types of physical activity in last 4 weeks: Light DIY (eg: pruning watering the lawn)	Neale	2017	NA	335599	2	NA
Types of physical activity in last 4 weeks: None of the above	Neale	2017	NA	335599	7	NA
Types of physical activity in last 4 weeks: Other exercises (eg: swimming cycling keep fit bowling)	Neale	2017	NA	335599	8	NA
Types of physical activity in last 4 weeks: Strenuous sports	Neale	2017	NA	335599	3	NA
Types of physical activity in last 4 weeks: Walking for pleasure (not as a means of transport)	Neale	2017	NA	335599	7	NA
Types of transport used (excluding work): Car/motor vehicle	Neale	2017	NA	335650	1	NA
Types of transport used (excluding work): Cycle	Neale	2017	NA	335650	3	NA
Types of transport used (excluding work): Walk	Neale	2017	NA	335650	2	NA
Underlying (primary) cause of death: ICD10: E85.4 Organ-limited amyloidosis	Neale	2017	NA	7637	402	NA
Underlying (primary) cause of death: ICD10: J84.1 Other interstitial pulmonary diseases with fibrosis	Neale	2017	NA	7637	14	NA
Used an inhaler for chest within last hour	Neale	2017	NA	309688	2	NA
Usual walking pace	Neale	2017	NA	335349	29	NA
Vascular/heart problems diagnosed by doctor: Angina	Neale	2017	NA	336683	13	NA
Vascular/heart problems diagnosed by doctor: Heart attack	Neale	2017	NA	336683	11	NA
Vascular/heart problems diagnosed by doctor: High blood pressure	Neale	2017	NA	336683	150	NA
Vascular/heart problems diagnosed by doctor: None of the above	Neale	2017	NA	336683	145	NA
Vitamin and mineral supplements: Multivitamins +/- minerals	Neale	2017	NA	335591	2	NA
Vitamin and mineral supplements: None of the above	Neale	2017	NA	335591	6	NA
Vitamin and mineral supplements: Vitamin A	Neale	2017	NA	335591	1	NA
Vitamin and mineral supplements: Vitamin D	Neale	2017	NA	335591	1	NA
Waist circumference	Neale	2017	NA	336639	227	NA
Wears glasses or contact lenses	Neale	2017	NA	336919	1	NA
Weight	Neale	2017	NA	336227	337	NA
Weight change compared with 1 year ago	Neale	2017	NA	331803	1	NA
Wheeze or whistling in the chest in last year	Neale	2017	NA	331257	33	NA
Whole body fat mass	Neale	2017	NA	330762	280	NA
Whole body fat-free mass	Neale	2017	NA	331291	405	NA
Whole body water mass	Neale	2017	NA	331315	405	NA
Why stopped smoking: Doctor's advice	Neale	2017	NA	82082	1	NA
Worrier / anxious feelings	Neale	2017	NA	328717	34	NA
Worry too long after embarrassment	Neale	2017	NA	323766	14	NA
Rheumatoid arthritis	Okada Y	2014	24390342	58284	36	log odds
Depressive symptoms	Okbay	2016	27089181	161460	1	SD
Neuroticism	Okbay	2016	27089181	170911	9	SD
Subjective well being	Okbay	2016	27089181	298420	1	SD
Years of schooling	Okbay	2016	27225129	293723	70	SD (years)
Eczema	Paternoster	2014	26482879	40835	12	log odds
Age at menarche	Perry JR	2014	25231870	182416	60	years
Clear cell ovarian cancer	Phelan	2017	28346442	42307	1	log odds
High grade serous ovarian cancer	Phelan	2017	28346442	53978	14	log odds
Invasive mucinous ovarian cancer	Phelan	2017	28346442	42358	3	log odds
Ovarian cancer	Phelan	2017	28346442	66450	11	log odds
Top 1 % survival	Pilling	2016	27015805	75244	1	log odds
Corrected insulin response	Prokopenko	NA	NA	5318	3	SD
Insulin disposition index	Prokopenko	NA	NA	5130	1	SD
College completion	Rietveld CA	2013	23722424	95427	3	log odds
1c+mDC:%32+	Roederer	2015	25772697	497	1	%
B:%Mature	Roederer	2015	25772697	497	1	%
CD123 on 11c+123+DC	Roederer	2015	25772697	497	6	arbitrary units
CD161 on CD4mem	Roederer	2015	25772697	497	1	arbitrary units
CD27 on CD4 T	Roederer	2015	25772697	497	1	arbitrary units
CD27 on CD8 T	Roederer	2015	25772697	497	1	arbitrary units
CD27 on IgA+B	Roederer	2015	25772697	497	1	arbitrary units
CD27 on IgG+B	Roederer	2015	25772697	497	1	arbitrary units
CD32 on 11c+123+DC	Roederer	2015	25772697	497	2	arbitrary units
CD32 on mDC	Roederer	2015	25772697	497	1	arbitrary units
CD32 on pDC	Roederer	2015	25772697	497	1	arbitrary units
CD34 on Stem	Roederer	2015	25772697	497	2	arbitrary units
CD39 on CD4 T	Roederer	2015	25772697	497	1	arbitrary units
CD4:%RTE	Roederer	2015	25772697	497	1	%
CD4:%Treg(39-73+)	Roederer	2015	25772697	497	1	%
CD4:%Treg(39+)	Roederer	2015	25772697	497	1	%
CD4:%Treg(39+73-)	Roederer	2015	25772697	497	1	%
CD4:%Treg(39+73+)	Roederer	2015	25772697	497	1	%
CD4:%Treg(73+)	Roederer	2015	25772697	497	1	%
CD4mem:%cFTH (1)	Roederer	2015	25772697	497	1	%
CD4mem:%preTh17 (2)	Roederer	2015	25772697	497	1	%
CD8:%TM-like	Roederer	2015	25772697	497	1	%
MDC:%32+	Roederer	2015	25772697	497	208	%
NK:%Eff	Roederer	2015	25772697	497	1	%
NKearly:%335+314-	Roederer	2015	25772697	497	1	%
NKearly:%337+	Roederer	2015	25772697	497	1	%
NKearly:%337+158b+	Roederer	2015	25772697	497	1	%
NKeff:%314-158a+	Roederer	2015	25772697	497	227	%
NKeff:%314-R7-	Roederer	2015	25772697	497	1	%
NKeff:%337+	Roederer	2015	25772697	497	1	%
PD1 on CD4mem	Roederer	2015	25772697	497	1	arbitrary units
Coronary heart disease	Schunkert H	2011	21378990	86995	15	log odds
2hr glucose	Scott	2011	22885923	42854	7	mmol/L
Fasting glucose	Scott	2012	22885924	133010	34	mmol/L
Fasting insulin	Scott	2012	22885924	108557	14	log pmol/L
"1,5-anhydroglucitol (1,5-AG)	Shin	2014	NA	7746	3	log10 units
"1,6-anhydroglucose	Shin	2014	NA	3663	1	log10 units
"4-androsten-3beta,17beta-diol disulfate 1*	Shin	2014	NA	7804	2	log10 units
"4-androsten-3beta,17beta-diol disulfate 2*	Shin	2014	NA	7776	2	log10 units
"5alpha-androstan-3beta,17beta-diol disulfate	Shin	2014	NA	7345	3	log10 units
"Bilirubin (E,E)*	Shin	2014	NA	7748	1	log10 units
"Bilirubin (E,Z or Z,E)*	Shin	2014	NA	5295	1	log10 units
"Bilirubin (Z,Z)	Shin	2014	NA	6812	1	log10 units
"Bradykinin, des-arg(9)	Shin	2014	NA	4570	3	log10 units
"N2,N2-dimethylguanosine	Shin	2014	NA	5228	2	log10 units
"X-04499--3,4-dihydroxybutyrate	Shin	2014	NA	6948	1	log10 units
"X-11445--5-alpha-pregnan-3beta,20alpha-disulfate	Shin	2014	NA	2570	3	log10 units
"X-12442--5,8-tetradecadienoate	Shin	2014	NA	7780	1	log10 units
1-arachidonoylglycerophosphocholine*	Shin	2014	24816252	7507	3	log10 units
1-arachidonoylglycerophosphoethanolamine*	Shin	2014	24816252	7798	3	log10 units
1-arachidonoylglycerophosphoinositol*	Shin	2014	24816252	7797	4	log10 units
1-eicosadienoylglycerophosphocholine*	Shin	2014	24816252	6892	1	log10 units
1-eicosatrienoylglycerophosphocholine*	Shin	2014	24816252	7809	2	log10 units
1-linoleoylglycerol (1-monolinolein)	Shin	2014	24816252	2797	1	log10 units
1-linoleoylglycerophosphoethanolamine*	Shin	2014	24816252	7817	2	log10 units
1-oleoylglycerol (1-monoolein)	Shin	2014	24816252	5717	1	log10 units
1-oleoylglycerophosphoethanolamine	Shin	2014	24816252	7749	1	log10 units
1-palmitoleoylglycerophosphocholine*	Shin	2014	24816252	7812	1	log10 units
1-palmitoylglycerophosphoethanolamine	Shin	2014	24816252	7763	2	log10 units
1-stearoylglycerol (1-monostearin)	Shin	2014	24816252	6965	1	log10 units
1-stearoylglycerophosphoethanolamine	Shin	2014	24816252	7369	1	log10 units
10-nonadecenoate (19:1n9)	Shin	2014	24816252	7789	1	log10 units
10-undecenoate (11:1n1)	Shin	2014	24816252	7806	2	log10 units
2-aminobutyrate	Shin	2014	24816252	7814	2	log10 units
2-hydroxyisobutyrate	Shin	2014	24816252	6539	3	log10 units
2-hydroxypalmitate	Shin	2014	24816252	7797	1	log10 units
2-linoleoylglycerophosphocholine*	Shin	2014	24816252	6894	1	log10 units
2-methylbutyroylcarnitine	Shin	2014	24816252	7420	1	log10 units
2-stearoylglycerophosphocholine*	Shin	2014	24816252	7730	1	log10 units
2-tetradecenoyl carnitine	Shin	2014	24816252	6998	1	log10 units
3-(4-hydroxyphenyl)lactate	Shin	2014	24816252	7795	1	log10 units
3-carboxy-4-methyl-5-propyl-2-furanpropanoate (CMPF)	Shin	2014	24816252	7812	1	log10 units
3-dehydrocarnitine*	Shin	2014	24816252	7809	3	log10 units
3-methyl-2-oxobutyrate	Shin	2014	24816252	7648	1	log10 units
3-methyl-2-oxovalerate	Shin	2014	24816252	7779	3	log10 units
3-phenylpropionate (hydrocinnamate)	Shin	2014	24816252	6182	1	log10 units
4-acetamidobutanoate	Shin	2014	24816252	6930	2	log10 units
4-methyl-2-oxopentanoate	Shin	2014	24816252	7776	2	log10 units
5-dodecenoate (12:1n7)	Shin	2014	24816252	7770	1	log10 units
5-oxoproline	Shin	2014	24816252	7802	1	log10 units
Acetylcarnitine	Shin	2014	24816252	7805	2	log10 units
Acetylphosphate	Shin	2014	24816252	7789	2	log10 units
ADpSGEGDFXAEGGGVR*	Shin	2014	24816252	3939	2	log10 units
Adrenate (22:4n6)	Shin	2014	24816252	7778	1	log10 units
ADSGEGDFXAEGGGVR*	Shin	2014	24816252	5588	2	log10 units
Alpha-hydroxyisovalerate	Shin	2014	24816252	7668	3	log10 units
Alpha-ketoglutarate	Shin	2014	24816252	6130	1	log10 units
Androsterone sulfate	Shin	2014	24816252	7785	3	log10 units
Arachidonate (20:4n6)	Shin	2014	24816252	7816	1	log10 units
Asparagine	Shin	2014	24816252	7761	2	log10 units
Aspartylphenylalanine	Shin	2014	24816252	3948	1	log10 units
Beta-hydroxyisovalerate	Shin	2014	24816252	7283	1	log10 units
Betaine	Shin	2014	24816252	7806	3	log10 units
Biliverdin	Shin	2014	24816252	6686	1	log10 units
Butyrylcarnitine	Shin	2014	24816252	7796	6	log10 units
C-glycosyltryptophan*	Shin	2014	24816252	7786	1	log10 units
Caprylate (8:0)	Shin	2014	24816252	7802	2	log10 units
Carnitine	Shin	2014	24816252	7797	17	log10 units
Cholesterol	Shin	2014	24816252	7813	2	log10 units
Cis-4-decenoyl carnitine	Shin	2014	24816252	7660	2	log10 units
Citrulline	Shin	2014	24816252	7773	4	log10 units
Cortisone	Shin	2014	24816252	7575	1	log10 units
Creatine	Shin	2014	24816252	7822	1	log10 units
Cysteine-glutathione disulfide	Shin	2014	24816252	1997	1	log10 units
Decanoylcarnitine	Shin	2014	24816252	7766	3	log10 units
Dehydroisoandrosterone sulfate (DHEA-S)	Shin	2014	24816252	7793	2	log10 units
Deoxycholate	Shin	2014	24816252	5194	1	log10 units
Dihomo-linolenate (20:3n3 or n6)	Shin	2014	24816252	7805	2	log10 units
Dimethylarginine (SDMA + ADMA)	Shin	2014	24816252	7347	1	log10 units
Docosahexaenoate (DHA; 22:6n3)	Shin	2014	24816252	7818	1	log10 units
Docosapentaenoate (n3 DPA; 22:5n3)	Shin	2014	24816252	7821	1	log10 units
Dodecanedioate	Shin	2014	24816252	6478	1	log10 units
Eicosapentaenoate (EPA; 20:5n3)	Shin	2014	24816252	7816	1	log10 units
Epiandrosterone sulfate	Shin	2014	24816252	7769	2	log10 units
Erythronate*	Shin	2014	24816252	7752	3	log10 units
Estrone 3-sulfate	Shin	2014	24816252	957	1	log10 units
Gamma-glutamylglutamine	Shin	2014	24816252	7662	3	log10 units
Gamma-glutamylphenylalanine	Shin	2014	24816252	7753	2	log10 units
Gamma-glutamyltyrosine	Shin	2014	24816252	7468	5	log10 units
Gamma-glutamylvaline	Shin	2014	24816252	7753	1	log10 units
Glutaroyl carnitine	Shin	2014	24816252	7701	8	log10 units
Glycine	Shin	2014	24816252	7802	1	log10 units
Glycochenodeoxycholate	Shin	2014	24816252	7087	1	log10 units
Heptanoate (7:0)	Shin	2014	24816252	7802	2	log10 units
Hexadecanedioate	Shin	2014	24816252	6887	3	log10 units
Hexanoylcarnitine	Shin	2014	24816252	7786	4	log10 units
Homocitrulline	Shin	2014	24816252	4135	1	log10 units
HWESASXX*	Shin	2014	24816252	7700	2	log10 units
Hydroxyisovaleroyl carnitine	Shin	2014	24816252	5588	2	log10 units
Hypoxanthine	Shin	2014	24816252	7287	1	log10 units
Indoleacetate	Shin	2014	24816252	7618	2	log10 units
Indolelactate	Shin	2014	24816252	7378	1	log10 units
Indolepropionate	Shin	2014	24816252	7803	1	log10 units
Inosine	Shin	2014	24816252	2675	1	log10 units
Isobutyrylcarnitine	Shin	2014	24816252	7812	3	log10 units
Isovalerylcarnitine	Shin	2014	24816252	7789	3	log10 units
Kynurenine	Shin	2014	24816252	7816	4	log10 units
Laurate (12:0)	Shin	2014	24816252	7793	2	log10 units
Laurylcarnitine	Shin	2014	24816252	5170	1	log10 units
Levulinate (4-oxovalerate)	Shin	2014	24816252	6982	2	log10 units
Lysine	Shin	2014	24816252	7812	1	log10 units
Malate	Shin	2014	24816252	7384	1	log10 units
Mannose	Shin	2014	24816252	7793	1	log10 units
Margarate (17:0)	Shin	2014	24816252	7796	1	log10 units
Methionine	Shin	2014	24816252	7795	1	log10 units
Myo-inositol	Shin	2014	24816252	7803	2	log10 units
Myristoleate (14:1n5)	Shin	2014	24816252	7804	1	log10 units
N-(2-furoyl)glycine	Shin	2014	24816252	604	1	log10 units
N-acetylalanine	Shin	2014	24816252	7720	1	log10 units
N-acetylglycine	Shin	2014	24816252	7135	2	log10 units
N-acetylornithine	Shin	2014	24816252	7574	1	log10 units
N1-methyladenosine	Shin	2014	24816252	7813	1	log10 units
Nonadecanoate (19:0)	Shin	2014	24816252	7783	1	log10 units
Octadecanedioate	Shin	2014	24816252	7300	2	log10 units
Octanoylcarnitine	Shin	2014	24816252	7790	3	log10 units
Oleate (18:1n9)	Shin	2014	24816252	7768	1	log10 units
Oleoylcarnitine	Shin	2014	24816252	7708	1	log10 units
Palmitate (16:0)	Shin	2014	24816252	7800	1	log10 units
Palmitoleate (16:1n7)	Shin	2014	24816252	7776	1	log10 units
Palmitoyl sphingomyelin	Shin	2014	24816252	7814	2	log10 units
Palmitoylcarnitine	Shin	2014	24816252	7701	1	log10 units
Pantothenate	Shin	2014	24816252	7604	1	log10 units
Pelargonate (9:0)	Shin	2014	24816252	7803	1	log10 units
Pentadecanoate (15:0)	Shin	2014	24816252	7502	1	log10 units
Phenylacetylglutamine	Shin	2014	24816252	7812	1	log10 units
Phenyllactate (PLA)	Shin	2014	24816252	6064	1	log10 units
Pipecolate	Shin	2014	24816252	7792	1	log10 units
Pro-hydroxy-pro	Shin	2014	24816252	7787	1	log10 units
Proline	Shin	2014	24816252	7816	3	log10 units
Propionylcarnitine	Shin	2014	24816252	7813	4	log10 units
Pyroglutamine*	Shin	2014	24816252	7800	4	log10 units
Scyllo-inositol	Shin	2014	24816252	6500	1	log10 units
Serine	Shin	2014	24816252	7796	3	log10 units
Stearate (18:0)	Shin	2014	24816252	7803	2	log10 units
Stearidonate (18:4n3)	Shin	2014	24816252	7775	1	log10 units
Stearoylcarnitine	Shin	2014	24816252	7183	1	log10 units
Succinylcarnitine	Shin	2014	24816252	6948	7	log10 units
Tetradecanedioate	Shin	2014	24816252	6046	3	log10 units
Tryptophan	Shin	2014	24816252	7804	18	log10 units
Tryptophan betaine	Shin	2014	24816252	7439	1	log10 units
Uridine	Shin	2014	24816252	7800	3	log10 units
X-01911	Shin	2014	24816252	6360	1	log10 units
X-02249	Shin	2014	24816252	7818	1	log10 units
X-02269	Shin	2014	24816252	7701	3	log10 units
X-03056--N-[3-(2-Oxopyrrolidin-1-yl)propyl]acetamide	Shin	2014	24816252	7812	4	log10 units
X-03094	Shin	2014	24816252	7804	5	log10 units
X-06246	Shin	2014	24816252	7358	1	log10 units
X-06307	Shin	2014	24816252	6774	1	log10 units
X-08402	Shin	2014	24816252	7726	2	log10 units
X-08988	Shin	2014	24816252	7776	2	log10 units
X-09789	Shin	2014	24816252	7805	1	log10 units
X-10395	Shin	2014	24816252	7784	1	log10 units
X-10429	Shin	2014	24816252	6807	1	log10 units
X-10510	Shin	2014	24816252	7792	3	log10 units
X-11204	Shin	2014	24816252	7799	2	log10 units
X-11247	Shin	2014	24816252	7403	1	log10 units
X-11261	Shin	2014	24816252	7771	2	log10 units
X-11315	Shin	2014	24816252	7785	2	log10 units
X-11317	Shin	2014	24816252	7811	2	log10 units
X-11327	Shin	2014	24816252	7671	2	log10 units
X-11334	Shin	2014	24816252	5462	1	log10 units
X-11381	Shin	2014	24816252	7753	1	log10 units
X-11412	Shin	2014	24816252	6935	1	log10 units
X-11423--O-sulfo-L-tyrosine	Shin	2014	24816252	7765	2	log10 units
X-11440	Shin	2014	24816252	7686	3	log10 units
X-11441	Shin	2014	24816252	7072	1	log10 units
X-11442	Shin	2014	24816252	7142	1	log10 units
X-11444	Shin	2014	24816252	7758	1	log10 units
X-11452	Shin	2014	24816252	6519	1	log10 units
X-11469	Shin	2014	24816252	7779	3	log10 units
X-11470	Shin	2014	24816252	7271	1	log10 units
X-11478	Shin	2014	24816252	6593	1	log10 units
X-11483	Shin	2014	24816252	4608	1	log10 units
X-11491	Shin	2014	24816252	6584	3	log10 units
X-11521	Shin	2014	24816252	7193	1	log10 units
X-11529	Shin	2014	24816252	6664	2	log10 units
X-11530	Shin	2014	24816252	7409	1	log10 units
X-11538	Shin	2014	24816252	7804	3	log10 units
X-11550	Shin	2014	24816252	7776	1	log10 units
X-11593--O-methylascorbate*	Shin	2014	24816252	7788	6	log10 units
X-11786--methylcysteine	Shin	2014	24816252	2811	1	log10 units
X-11787	Shin	2014	24816252	7811	2	log10 units
X-11792	Shin	2014	24816252	2442	3	log10 units
X-11793--oxidized bilirubin*	Shin	2014	24816252	7611	2	log10 units
X-11799	Shin	2014	24816252	5038	1	log10 units
X-11820	Shin	2014	24816252	7710	1	log10 units
X-11858	Shin	2014	24816252	3427	1	log10 units
X-11905	Shin	2014	24816252	4761	2	log10 units
X-12013	Shin	2014	24816252	1948	1	log10 units
X-12038	Shin	2014	24816252	7758	1	log10 units
X-12040	Shin	2014	24816252	559	2	log10 units
X-12063	Shin	2014	24816252	7197	7	log10 units
X-12092	Shin	2014	24816252	7500	5	log10 units
X-12093	Shin	2014	24816252	2854	2	log10 units
X-12094	Shin	2014	24816252	7467	1	log10 units
X-12095--N1-methyl-3-pyridone-4-carboxamide	Shin	2014	24816252	7711	1	log10 units
X-12100--hydroxytryptophan*	Shin	2014	24816252	7499	2	log10 units
X-12188	Shin	2014	24816252	832	1	log10 units
X-12189	Shin	2014	24816252	481	2	log10 units
X-12244--N-acetylcarnosine	Shin	2014	24816252	6608	3	log10 units
X-12435	Shin	2014	24816252	231	1	log10 units
X-12441--12-hydroxyeicosatetraenoate (12-HETE)	Shin	2014	24816252	2761	1	log10 units
X-12456	Shin	2014	24816252	4774	2	log10 units
X-12510--2-aminooctanoic acid	Shin	2014	24816252	7566	3	log10 units
X-12524	Shin	2014	24816252	7809	2	log10 units
X-12556	Shin	2014	24816252	7483	2	log10 units
X-12644	Shin	2014	24816252	7795	3	log10 units
X-12696	Shin	2014	24816252	7409	2	log10 units
X-12704	Shin	2014	24816252	1813	1	log10 units
X-12712	Shin	2014	24816252	260	2	log10 units
X-12728	Shin	2014	24816252	537	7	log10 units
X-12740	Shin	2014	24816252	3731	1	log10 units
X-12749	Shin	2014	24816252	7178	1	log10 units
X-12798	Shin	2014	24816252	7552	3	log10 units
X-12844	Shin	2014	24816252	7768	3	log10 units
X-12850	Shin	2014	24816252	6251	3	log10 units
X-12855	Shin	2014	24816252	5120	2	log10 units
X-12990--docosapentaenoic acid (n6-DPA)	Shin	2014	24816252	2581	1	log10 units
X-13069	Shin	2014	24816252	6770	1	log10 units
X-13215	Shin	2014	24816252	6305	2	log10 units
X-13429	Shin	2014	24816252	6344	3	log10 units
X-13431--nonanoylcarnitine*	Shin	2014	24816252	6591	2	log10 units
X-13435	Shin	2014	24816252	6970	2	log10 units
X-13477	Shin	2014	24816252	5952	1	log10 units
X-13496	Shin	2014	24816252	7656	2	log10 units
X-13548	Shin	2014	24816252	6022	2	log10 units
X-13658	Shin	2014	24816252	1412	1	log10 units
X-13671	Shin	2014	24816252	7311	1	log10 units
X-13741	Shin	2014	24816252	5325	1	log10 units
X-13859	Shin	2014	24816252	7002	1	log10 units
X-14086	Shin	2014	24816252	2686	1	log10 units
X-14189--leucylalanine	Shin	2014	24816252	2745	2	log10 units
X-14205--alpha-glutamyltyrosine	Shin	2014	24816252	1789	2	log10 units
X-14208--phenylalanylserine	Shin	2014	24816252	2455	2	log10 units
X-14304--leucylalanine	Shin	2014	24816252	2434	2	log10 units
X-14473	Shin	2014	24816252	6884	1	log10 units
X-14625	Shin	2014	24816252	7511	1	log10 units
X-14626	Shin	2014	24816252	6904	2	log10 units
X-14662	Shin	2014	24816252	4212	1	log10 units
X-18601	Shin	2014	24816252	7663	3	log10 units
Waist-to-hip ratio	Shungin D	2015	25673412	212244	28	SD
Parkinson's disease	Simon-Sanchez J	2009	19915575	5691	4	log odds
Bipolar disorder	Sklar P	2011	21926972	16731	4	log odds
PGC cross-disorder traits	Smoller JW	2013	23453885	61220	4	log odds
HbA1C	Soranzo N	2010	20858683	46368	11	%
Microalbuminuria	Teumer	2015	26631737	54116	1	log odds
Urinary albumin-to-creatinine ratio	Teumer	2015	26631737	54450	1	log mg/g
Celiac disease	Trynka	2011	22057235	24269	13	log odds
Birth length	van der Valk RJ	2015	25281659	28459	2	SD (cm)
Amyotrophic lateral sclerosis	van Rheenen	2016	27455348	36052	7	log odds
Bulimia nervosa	Wade TD	2013	23568457	2442	4	log odds
Lung adenocarcinoma	Wang Y	2014	24880342	18336	2	log odds
Lung cancer	Wang Y	2014	24880342	27209	5	log odds
Squamous cell lung cancer	Wang Y	2014	24880342	18313	4	log odds
Type 2 diabetes	Wood	2016	26961502	120286	2	log odds
Height	Wood AR	2014	25282103	253288	367	SD (m)
Oleic acid (18:1n9)	Wu	NA	NA	8961	1	% of total fatty acid concentration
Palmitic acid (16:0) plasma levels	Wu	NA	NA	8961	1	% of total fatty acid concentration
palmitoleic acid (16:1n7)	Wu	NA	NA	8961	5	% of total fatty acid concentration
Stearic acid (18:0) plasma levels	Wu	NA	NA	8961	3	% of total fatty acid concentration

## Sheet: ST3
Supplementary Table 3: MR analysis of BMI-associated protein levels on DVT
Exposure	Gene symbol	Author	No. SNP	MR_method	Log Risk Ratio*	CI (95%)*		SE*	P-value*	Beta coefficient - BMI to protein estimate*	Proportion mediated (%) by protein
Neurogenic locus notch homolog protein 1	NOTCH1	Sun BB	1	Wald ratio	0.572307	0.454234	0.6779	0.0570575	1.12101e-23	-0.145225	20.7784
Plasminogen activator inhibitor 1	SERPINE1	Sun BB	1	Wald ratio	0.42474	0.297374	0.537701	0.0613078	4.26872e-12	0.174761	18.557
Inhibin beta C chain	INHBC	Sun BB	1	Wald ratio	-1.17638	-2.17584	-0.686625	0.379902	0.00195789	0.453423	133.35
Growth hormone receptor	GHR	Sun BB	1	Wald ratio	0.186736	-0.00909894	0.350429	0.0917163	0.0417483	0.148282	6.92241
Endothelial cell-specific molecule 1	ESM1	Sun BB	2	Inverse variance weighted	0.128445	-0.025681	0.261958	0.0733773	0.0800364	-0.130017	4.17502
Antithrombin-III	SERPINC1	Sun BB	1	Wald ratio	0.165151	-0.0533148	0.344341	0.101443	0.103521	-0.146634	6.05419
Fumarylacetoacetase	FAAA	Sun BB	1	Wald ratio	0.0484602	-0.0143912	0.107594	0.0311186	0.119405	0.506633	6.13788
PILR alpha-associated neural protein	PIANP	Sun BB	1	Wald ratio	0.162524	-0.0702003	0.351183	0.107496	0.130555	-0.486701	19.7752
Dickkopf-related protein 3	DKK3	Sun BB	1	Wald ratio	0.0770219	-0.0282853	0.172288	0.0511667	0.132244	-0.159829	3.07759
WAP, Kazal, immunoglobulin, Kunitz and NTR domain-containing protein 2	WFIKKN2	Sun BB	1	Wald ratio	0.0310001	-0.0233652	0.0825616	0.0270221	0.251294	-0.173738	1.34647
Cystatin-M	CST6	Sun BB	2	Inverse variance weighted	-0.0926841	-0.263545	0.0531992	0.0808021	0.251361	-0.138775	3.21557
Fatty acid binding protein 4	FABP4	Folkersen L	3	Simple mode	0.0405806	-0.0409236	0.11594	0.0400161	0.310532	0.647727	1.29217
Neural cell adhesion molecule 1, 120 kDa isoform	NCAM1	Sun BB	3	Simple mode	0.0625593	-0.0698006	0.17943	0.0635793	0.325137	-0.132416	0.912349
Neural cell adhesion molecule 1, 120 kDa isoform	NCAM1	Sun BB	3	Weighted mode	0.0622609	-0.0849387	0.190547	0.070277	0.375652	-0.132416	1.91074
Neural cell adhesion molecule 1, 120 kDa isoform	NCAM1	Sun BB	3	Weighted median	0.0505489	-0.0678924	0.156436	0.0572265	0.377068	-0.132416	1.67336
Cystatin-M	CST6	Sun BB	1	Wald ratio	-0.0846447	-0.310397	0.0994122	0.104543	0.418134	-0.138775	2.93665
Neural cell adhesion molecule 1, 120 kDa isoform	NCAM1	Sun BB	3	Inverse variance weighted	0.0385281	-0.0615052	0.129459	0.0487152	0.429011	-0.132416	1.27543
Receptor-type tyrosine-protein phosphatase delta	PTPRD	Sun BB	1	Wald ratio	0.0783884	-0.170969	0.277812	0.114485	0.493529	-0.488216	9.56763
Fatty acid binding protein 4	FABP4	Folkersen L	3	Inverse variance weighted	0.0118469	-0.0397135	0.0608788	0.0256613	0.644321	0.647727	1.9184
Fatty acid binding protein 4	FABP4	Folkersen L	3	Weighted median	0.0130201	-0.0465549	0.0692445	0.0295407	0.659393	0.647727	2.10836
Fatty acid binding protein 4	FABP4	Folkersen L	3	Weighted mode	-0.00803154	-0.0755217	0.0551902	0.0333449	0.809661	0.647727	0.741524
C-reactive protein	CRP	Sun BB	3	Weighted mode	-0.0222324	-0.22883	0.148905	0.0963609	0.817532	0.133413	1.30056
C-reactive protein	CRP	Sun BB	3	Inverse variance weighted	0.0132158	-0.118271	0.129406	0.063183	0.834318	0.133413	0.440789
C-reactive protein	CRP	Sun BB	3	Simple mode	-0.0108466	-0.226162	0.166222	0.100098	0.91371	0.133413	0.18302
C-reactive protein	CRP	Sun BB	3	Weighted median	-0.000383578	-0.153132	0.132095	0.0727618	0.995794	0.133413	0.0127936
*Log risk ratios per SD increase in circulating protein level
*BMI-Protein MR effect estimates from Goudswaard et al (https://doi.org/10.1038/s41366-021-00896-1) and Zaghlool et al (https://doi.org/10.1038/s41467-021-21542-4)
*Multiple-testing corrected P-value threshold: 0.003

## Sheet: ST4
Supplementary Table 4: Secondary hypothesis-free analysis of traits on DVT with additional MR methods (where possible)
Exposure	Method	No. SNP	Beta	SE	P-value
α-linolenic acid (18:3n3)	Wald ratio	1	-0.0766484	0.0226077	0.000698002
1,5-anhydroglucitol (1,5-AG)	Inverse variance weighted	3	0.0114985	0.00883828	0.193262
	MR Egger	3	0.0335638	0.0297429	0.461623
	Simple mode	3	-0.00297576	0.0164231	0.872915
	Weighted median	3	0.00954031	0.00917559	0.298457
	Weighted mode	3	0.0214477	0.010378	0.174727
1,6-anhydroglucose	Wald ratio	1	-0.000416256	0.00935349	0.964504
10-nonadecenoate (19:1n9)	Wald ratio	1	0.0240891	0.0185156	0.193255
10-undecenoate (11:1n1)	Inverse variance weighted	2	-0.00335655	0.00682896	0.623061
18:2, linoleic acid (LA)	Inverse variance weighted	15	-0.00427644	0.0011722	0.000264064
	MR Egger	15	-0.00787886	0.00267312	0.0113274
	Simple mode	15	-0.00404379	0.00258135	0.139541
	Weighted median	15	-0.00426857	0.00143272	0.00288869
	Weighted mode	15	-0.00382681	0.00285071	0.200829
1-arachidonoylglycerophosphocholine*	Inverse variance weighted	3	0.016528	0.0118684	0.16374
	MR Egger	3	0.0436438	0.011444	0.163255
	Simple mode	3	-0.0242008	0.0255994	0.44426
	Weighted median	3	0.0160582	0.00598122	0.00725798
	Weighted mode	3	0.0234492	0.0060815	0.061156
1-arachidonoylglycerophosphoethanolamine*	Inverse variance weighted	3	0.0114231	0.0201365	0.570523
	MR Egger	3	0.0544373	0.0891541	0.651021
	Simple mode	3	-0.0109174	0.02928	0.74506
	Weighted median	3	0.0139354	0.0102966	0.175927
	Weighted mode	3	0.0287204	0.0110895	0.122327
1-arachidonoylglycerophosphoinositol*	Inverse variance weighted	4	0.000675417	0.0171223	0.968534
	MR Egger	4	-0.0504037	0.0761522	0.576108
	Simple mode	4	-0.00852606	0.0164176	0.639416
	Weighted median	4	-0.00846006	0.011428	0.459125
	Weighted mode	4	-0.0194582	0.0115231	0.189876
1c+mDC:%32+	Wald ratio	1	0.00123265	0.00213854	0.564346
1-eicosadienoylglycerophosphocholine*	Wald ratio	1	-0.055402	0.017677	0.00172371
1-eicosatrienoylglycerophosphocholine*	Inverse variance weighted	2	-0.00847409	0.0172682	0.623614
1-linoleoylglycerol (1-monolinolein)	Wald ratio	1	-0.000481497	0.00896012	0.957144
1-linoleoylglycerophosphoethanolamine*	Inverse variance weighted	2	-0.028375	0.00726435	9.38144e-05
1-oleoylglycerol (1-monoolein)	Wald ratio	1	-0.0123797	0.0113829	0.276784
1-oleoylglycerophosphoethanolamine	Wald ratio	1	-0.0217474	0.0155389	0.16165
1-palmitoleoylglycerophosphocholine*	Wald ratio	1	0.000438412	0.0166397	0.97898
1-palmitoylglycerophosphoethanolamine	Inverse variance weighted	2	-0.0130431	0.0113479	0.250399
1-stearoylglycerol (1-monostearin)	Wald ratio	1	0.00327401	0.0238017	0.890593
1-stearoylglycerophosphoethanolamine	Wald ratio	1	-0.0159715	0.014287	0.263607
22:6, docosahexaenoic acid	Inverse variance weighted	6	0.0025139	0.0026834	0.348843
	MR Egger	6	0.0140178	0.0152869	0.411037
	Simple mode	6	-0.00436575	0.00469425	0.395047
	Weighted median	6	0.00233264	0.00238022	0.32708
	Weighted mode	6	-0.00418265	0.00441912	0.38736
2-aminobutyrate	Inverse variance weighted	2	0.0106382	0.0156055	0.495432
2hr glucose	Inverse variance weighted	7	-0.00291336	0.0026573	0.272921
	MR Egger	7	0.00543612	0.0145043	0.723184
	Simple mode	7	-0.00493609	0.00360288	0.219728
	Weighted median	7	-0.00458234	0.00241089	0.057343
	Weighted mode	7	-0.00462279	0.00317519	0.195667
2-hydroxyisobutyrate	Inverse variance weighted	3	-0.00877794	0.0127128	0.489891
	MR Egger	3	-0.0342844	0.0355155	0.511227
	Simple mode	3	-0.0171436	0.0161554	0.399816
	Weighted median	3	-0.0171372	0.0125083	0.170667
	Weighted mode	3	-0.0174577	0.0140829	0.340832
2-hydroxypalmitate	Wald ratio	1	0.0305924	0.0364565	0.401386
2-linoleoylglycerophosphocholine*	Wald ratio	1	-0.0664713	0.0210252	0.00156953
2-methylbutyroylcarnitine	Wald ratio	1	0.0160578	0.0233993	0.492554
2-stearoylglycerophosphocholine*	Wald ratio	1	0.0238911	0.0177796	0.179033
2-tetradecenoyl carnitine	Wald ratio	1	-0.00203688	0.0137963	0.882627
3-(4-hydroxyphenyl)lactate	Wald ratio	1	-0.0213329	0.0186077	0.251607
3-carboxy-4-methyl-5-propyl-2-furanpropanoate (CMPF)	Wald ratio	1	0.0112377	0.00709246	0.11309
3-dehydrocarnitine*	Inverse variance weighted	3	0.000155895	0.0104608	0.98811
	MR Egger	3	0.0109551	0.0550052	0.874845
	Simple mode	3	-0.00430453	0.0141862	0.790216
	Weighted median	3	-0.00212314	0.0114431	0.852807
	Weighted mode	3	-0.00293583	0.0127717	0.839563
3-hydroxybutyrate	Wald ratio	1	-0.00219642	0.00518108	0.671617
3-methyl-2-oxobutyrate	Wald ratio	1	-0.00833402	0.0280627	0.766483
3-methyl-2-oxovalerate	Inverse variance weighted	3	-0.010545	0.0176508	0.550224
	MR Egger	3	0.0558598	0.159932	0.786079
	Simple mode	3	0.000399915	0.0260058	0.989127
	Weighted median	3	-0.00499657	0.0200598	0.803296
	Weighted mode	3	-0.00132297	0.0230119	0.959381
3-phenylpropionate (hydrocinnamate)	Wald ratio	1	0.0143707	0.0126416	0.255628
4-acetamidobutanoate	Inverse variance weighted	2	-0.0178904	0.0327515	0.584895
4-androsten-3beta,17beta-diol disulfate 1*	Inverse variance weighted	2	-0.00329596	0.00254016	0.194446
4-androsten-3beta,17beta-diol disulfate 2*	Inverse variance weighted	2	-0.00610856	0.0170218	0.719695
4-methyl-2-oxopentanoate	Inverse variance weighted	2	-0.0143468	0.0192761	0.456709
5alpha-androstan-3beta,17beta-diol disulfate	Inverse variance weighted	3	-0.00152234	0.00625912	0.807836
	MR Egger	3	0.0143158	0.00613772	0.257851
	Simple mode	3	-0.0124747	0.00830146	0.271776
	Weighted median	3	-0.000929975	0.00339173	0.78394
	Weighted mode	3	0.0027401	0.00379651	0.545428
5-dodecenoate (12:1n7)	Wald ratio	1	0.000390016	0.0148029	0.97898
5-oxoproline	Wald ratio	1	-0.0146814	0.00955973	0.124599
Acetoacetate	Inverse variance weighted	2	-0.0100174	0.00546036	0.0665698
Acetylcarnitine	Inverse variance weighted	2	-0.0109831	0.0117935	0.351704
Acetylphosphate	Inverse variance weighted	2	0.00135024	0.0434533	0.975211
ADpSGEGDFXAEGGGVR*	Inverse variance weighted	2	0.0634513	0.041634	0.127502
Adrenate (22:4n6)	Wald ratio	1	0.0349009	0.010357	0.000752245
Adrenic acid (22:4n6)	Wald ratio	1	0.0250219	0.00742535	0.000752245
ADSGEGDFXAEGGGVR*	Inverse variance weighted	2	0.0113819	0.0141379	0.420785
Age at first live birth	Inverse variance weighted	17	-0.00573093	0.00421786	0.174232
	MR Egger	17	-0.00443005	0.0229568	0.849568
	Simple mode	17	-0.00269621	0.0102588	0.796044
	Weighted median	17	-0.00445999	0.00494574	0.367171
	Weighted mode	17	-0.00682537	0.00869555	0.443964
Age at last live birth	Inverse variance weighted	4	-0.00539149	0.010909	0.621149
	MR Egger	4	-0.0340149	0.10645	0.779607
	Simple mode	4	-0.0155809	0.0145486	0.362691
	Weighted median	4	-0.00964929	0.00903065	0.285293
	Weighted mode	4	-0.0155809	0.0114164	0.265669
Age at menarche	Inverse variance weighted	60	-0.00265993	0.00121176	0.0281566
	MR Egger	60	0.00206757	0.0046016	0.654878
	Simple mode	60	-0.00144649	0.0037947	0.704433
	Weighted median	60	-0.00108103	0.00164101	0.510049
	Weighted mode	60	-0.000307297	0.00293254	0.916899
Age at menopause	Inverse variance weighted	38	0.000342726	0.000355741	0.33534
	MR Egger	38	0.00123629	0.00080578	0.133704
	Simple mode	38	0.000516879	0.000838344	0.541308
	Weighted median	38	0.000737604	0.00047189	0.118033
	Weighted mode	38	0.000550621	0.000495604	0.273731
Age completed full time education	Inverse variance weighted	20	-0.0120013	0.00635359	0.0589061
	MR Egger	20	-0.0377607	0.0253084	0.153013
	Simple mode	20	-0.0178099	0.0119958	0.15403
	Weighted median	20	-0.0148011	0.00706794	0.03625
	Weighted mode	20	-0.0186303	0.0122019	0.143277
Age started oral contraceptive pill	Inverse variance weighted	2	-0.0157924	0.0109712	0.150025
Age when periods started (menarche)	Inverse variance weighted	122	-0.00369693	0.00201714	0.0668379
	MR Egger	122	0.000303612	0.00579193	0.958281
	Simple mode	122	-0.00155468	0.00643157	0.809401
	Weighted median	122	-0.00166284	0.00272515	0.541741
	Weighted mode	122	-0.000378668	0.00435644	0.930878
Alanine	Inverse variance weighted	6	-0.00246597	0.00192681	0.200608
	MR Egger	6	-0.00343523	0.00856692	0.708926
	Simple mode	6	-0.00434522	0.00354693	0.275109
	Weighted median	6	-0.00427685	0.0024691	0.0832467
	Weighted mode	6	-0.00460323	0.00301401	0.187225
Albumin	Inverse variance weighted	2	-0.001834	0.00366027	0.616332
Alcohol drinker status: Never	Wald ratio	1	0.00413396	0.0890843	0.962987
Alcohol intake frequency.	Inverse variance weighted	43	0.0044902	0.0025224	0.0750548
	MR Egger	43	0.000713883	0.0052327	0.892151
	Simple mode	43	0.00858129	0.00653228	0.196087
	Weighted median	43	0.0017028	0.00318015	0.592342
	Weighted mode	43	0.00190825	0.0034896	0.587383
Alcohol intake versus 10 years previously	Inverse variance weighted	9	0.0117168	0.0109127	0.282963
	MR Egger	9	-0.00540627	0.0321451	0.871195
	Simple mode	9	-0.00181808	0.0236427	0.940593
	Weighted median	9	0.00326645	0.0136898	0.811412
	Weighted mode	9	0.000328658	0.0216726	0.988272
Alcohol usually taken with meals	Inverse variance weighted	14	-0.00925614	0.0100385	0.356495
	MR Egger	14	0.0333018	0.102802	0.75156
	Simple mode	14	0.00520806	0.0259766	0.8442
	Weighted median	14	-0.00236344	0.0132403	0.858328
	Weighted mode	14	0.00613496	0.0271629	0.824824
Alpha-hydroxyisovalerate	Inverse variance weighted	3	0.00888385	0.00781249	0.255483
	MR Egger	3	0.0411159	0.0223732	0.317253
	Simple mode	3	0.0116329	0.0100113	0.365163
	Weighted median	3	0.0120965	0.00748459	0.106055
	Weighted mode	3	0.0134209	0.00776847	0.226198
Alpha-ketoglutarate	Wald ratio	1	-0.00889471	0.00873115	0.30833
Alzheimer's disease	Inverse variance weighted	20	0.000340582	0.000819469	0.677693
	MR Egger	20	-0.00263098	0.00261422	0.327556
	Simple mode	20	0.000890402	0.0016515	0.596047
	Weighted median	20	0.000632596	0.00101421	0.532802
	Weighted mode	20	0.000890402	0.00137644	0.525444
Amygdala volume	Wald ratio	1	2.79026e-05	2.11836e-05	0.187779
Amyotrophic lateral sclerosis	Inverse variance weighted	7	-0.0101998	0.00566916	0.0719921
	MR Egger	7	0.00867982	0.0170603	0.63256
	Simple mode	7	-0.00954332	0.0107771	0.409959
	Weighted median	7	-0.0123924	0.00723055	0.0865486
	Weighted mode	7	-0.0117568	0.00906393	0.242239
Androsterone sulfate	Inverse variance weighted	3	0.000363846	0.00396659	0.926915
	MR Egger	3	0.00536443	0.00248441	0.276112
	Simple mode	3	-0.0125361	0.00884105	0.291964
	Weighted median	3	0.000679067	0.00187756	0.717595
	Weighted mode	3	0.00260514	0.00181192	0.287074
Anorexia nervosa	Wald ratio	1	0.0005405	0.000180374	0.00273049
Apolipoprotein A-I	Inverse variance weighted	10	-0.000314803	0.00192932	0.870386
	MR Egger	10	-0.00586997	0.00520044	0.291715
	Simple mode	10	-0.000427862	0.00196838	0.83277
	Weighted median	10	-0.0010447	0.00143978	0.468084
	Weighted mode	10	-0.00120173	0.0015286	0.451971
Apolipoprotein B	Inverse variance weighted	19	-0.00127268	0.0034893	0.715306
	MR Egger	19	-0.00855144	0.00590067	0.165469
	Simple mode	19	0.00121863	0.00297781	0.687193
	Weighted median	19	-0.00398968	0.00142814	0.00521215
	Weighted mode	19	-0.00589641	0.00143648	0.000665132
Arachidonate (20:4n6)	Wald ratio	1	0.0299645	0.00754115	7.08321e-05
Arachidonic acid (20:4n6)	Inverse variance weighted	90	2.8304e-05	3.11607e-05	0.363707
	MR Egger	90	4.16128e-05	4.44215e-05	0.351441
	Simple mode	90	-2.20819e-05	8.48751e-05	0.795334
	Weighted median	90	2.44654e-05	4.24492e-05	0.564382
	Weighted mode	90	4.12092e-05	3.39843e-05	0.228494
Arm fat mass (left)	Inverse variance weighted	268	0.0114392	0.00121013	3.29496e-21
	MR Egger	268	0.0164421	0.00354666	5.57389e-06
	Simple mode	268	0.0122624	0.00501733	0.0151725
	Weighted median	268	0.0124026	0.00199533	5.10564e-10
	Weighted mode	268	0.0122624	0.00386747	0.00169829
Arm fat mass (right)	Inverse variance weighted	270	0.0114329	0.00117719	2.67753e-22
	MR Egger	270	0.0149449	0.00346288	2.23993e-05
	Simple mode	270	0.00942812	0.00516426	0.069012
	Weighted median	270	0.0116184	0.00190335	1.03346e-09
	Weighted mode	270	0.0112884	0.00390641	0.00417009
Arm fat percentage (left)	Inverse variance weighted	253	0.0145443	0.00237829	9.63059e-10
	MR Egger	253	0.0173868	0.00770174	0.0248355
	Simple mode	253	0.0231973	0.00793233	0.00376549
	Weighted median	253	0.0137944	0.00263822	1.70714e-07
	Weighted mode	253	0.0174317	0.00606285	0.00438314
Arm fat percentage (right)	Inverse variance weighted	234	0.0146821	0.00230133	1.77281e-10
	MR Egger	234	0.0174627	0.00742618	0.0195353
	Simple mode	234	0.00334635	0.00775418	0.666464
	Weighted median	234	0.0137803	0.00265047	2.00163e-07
	Weighted mode	234	0.0172425	0.00610378	0.00513971
Arm fat-free mass (left)	Inverse variance weighted	355	0.010599	0.00164689	1.22867e-10
	MR Egger	355	0.0157985	0.0043043	0.000279582
	Simple mode	355	0.0226398	0.00793684	0.00459259
	Weighted median	355	0.0123685	0.00241215	2.9349e-07
	Weighted mode	355	0.0232289	0.00603647	0.0001412
Arm fat-free mass (right)	Inverse variance weighted	350	0.0110062	0.0016584	3.20978e-11
	MR Egger	350	0.0160412	0.00440339	0.000310586
	Simple mode	350	0.0198616	0.00837938	0.0183168
	Weighted median	350	0.0125176	0.00222013	1.71818e-08
	Weighted mode	350	0.0222704	0.00682503	0.0012111
Arm predicted mass (left)	Inverse variance weighted	349	0.0113599	0.00168141	1.41681e-11
	MR Egger	349	0.0159337	0.00437076	0.000307686
	Simple mode	349	0.0184981	0.00871732	0.0345442
	Weighted median	349	0.0128224	0.00239736	8.86693e-08
	Weighted mode	349	0.0226522	0.00646214	0.0005156
Arm predicted mass (right)	Inverse variance weighted	364	0.0107974	0.00165718	7.24483e-11
	MR Egger	364	0.0153207	0.0043853	0.000535504
	Simple mode	364	0.020583	0.00817992	0.0122904
	Weighted median	364	0.0127028	0.00224422	1.51179e-08
	Weighted mode	364	0.0224285	0.00669393	0.000891164
Asparagine	Inverse variance weighted	2	1.06216e-05	0.0163721	0.999482
Aspartylphenylalanine	Wald ratio	1	-0.00147719	0.00754495	0.844778
Asthma	Inverse variance weighted	8	0.000707227	0.00126827	0.577096
	MR Egger	8	0.0095971	0.00825514	0.289153
	Simple mode	8	0.00170458	0.00163625	0.332162
	Weighted median	8	0.00172895	0.00124692	0.165568
	Weighted mode	8	0.00183458	0.00140132	0.231808
Average number of double bonds in a fatty acid chain	Inverse variance weighted	5	0.00257129	0.00227148	0.257639
	MR Egger	5	0.00631118	0.00434647	0.24242
	Simple mode	5	0.00249843	0.00300898	0.453039
	Weighted median	5	0.00377451	0.00117641	0.00133435
	Weighted mode	5	0.00395343	0.00110873	0.023465
Average number of methylene groups in a fatty acid chain	Inverse variance weighted	4	-0.00206088	0.00434348	0.63516
	MR Egger	4	-0.00884981	0.0137187	0.584989
	Simple mode	4	-0.0023668	0.00297703	0.48469
	Weighted median	4	-0.00452556	0.00147491	0.00215237
	Weighted mode	4	-0.00494885	0.00139888	0.0384261
Average number of methylene groups per double bond	Inverse variance weighted	5	-0.00175781	0.00284412	0.536543
	MR Egger	5	-0.00383349	0.00641969	0.592476
	Simple mode	5	-0.00338746	0.00222514	0.202579
	Weighted median	5	-0.00359396	0.00107045	0.000786764
	Weighted mode	5	-0.00379054	0.00109641	0.0258829
Average weekly beer plus cider intake	Inverse variance weighted	11	-0.00647874	0.0125568	0.605886
	MR Egger	11	0.031483	0.0428498	0.481209
	Simple mode	11	0.0100479	0.0219691	0.657183
	Weighted median	11	-0.00194795	0.0125406	0.87656
	Weighted mode	11	0.00735318	0.0197379	0.717264
Average weekly champagne plus white wine intake	Inverse variance weighted	2	-0.0385323	0.0398984	0.334164
Average weekly fortified wine intake	Inverse variance weighted	3	0.0209998	0.0519081	0.685803
	MR Egger	3	0.0605864	0.11992	0.702179
	Simple mode	3	-0.0296076	0.0413333	0.548146
	Weighted median	3	-0.028168	0.0373648	0.450931
	Weighted mode	3	-0.0296076	0.0376948	0.51446
Average weekly red wine intake	Inverse variance weighted	13	-0.00435992	0.00758822	0.565586
	MR Egger	13	-0.00545141	0.0272521	0.845102
	Simple mode	13	-0.00376606	0.015566	0.81291
	Weighted median	13	-0.000813066	0.00880605	0.926436
	Weighted mode	13	-0.00147865	0.0148224	0.922184
Average weekly spirits intake	Wald ratio	1	-0.00290303	0.0237808	0.90284
B:%Mature	Wald ratio	1	-0.00260221	0.00283506	0.358689
Basal metabolic rate	Inverse variance weighted	377	0.0114113	0.00143079	1.51754e-15
	MR Egger	377	0.0126555	0.00359817	0.000489598
	Simple mode	377	0.0149468	0.00732254	0.0419285
	Weighted median	377	0.0140542	0.00203661	5.17235e-12
	Weighted mode	377	0.0193278	0.00522255	0.000246999
Beta-hydroxyisovalerate	Wald ratio	1	-0.0118474	0.0236665	0.616656
Betaine	Inverse variance weighted	3	-0.0070627	0.0113239	0.532824
	MR Egger	3	-0.0105232	0.0462768	0.857655
	Simple mode	3	0.0074495	0.019259	0.736177
	Weighted median	3	-0.00363725	0.0131901	0.782736
	Weighted mode	3	0.00730971	0.020737	0.758147
Bilateral oophorectomy (both ovaries removed)	Inverse variance weighted	4	0.00845166	0.0405401	0.834857
	MR Egger	4	-0.26363	0.197536	0.313664
	Simple mode	4	-0.0247945	0.0456971	0.62513
	Weighted median	4	-0.0223048	0.0363546	0.539523
	Weighted mode	4	-0.0247945	0.0442493	0.614371
Bilirubin (E,E)*	Wald ratio	1	0.00274585	0.00287341	0.33927
Bilirubin (E,Z or Z,E)*	Wald ratio	1	0.00433912	0.00454069	0.33927
Bilirubin (Z,Z)	Wald ratio	1	0.00209582	0.00219318	0.33927
Biliverdin	Wald ratio	1	0.0031076	0.00325195	0.33927
Bipolar disorder	Inverse variance weighted	4	0.000505047	0.00126284	0.689208
	MR Egger	4	-0.00117386	0.00533373	0.846229
	Simple mode	4	-0.000318781	0.0020068	0.883878
	Weighted median	4	-0.000188647	0.00158137	0.905043
	Weighted mode	4	-0.000318781	0.00217853	0.892942
Birth length	Inverse variance weighted	2	0.00139417	0.00490749	0.776341
Birth weight	Inverse variance weighted	84	0.000744394	0.00217876	0.732607
	MR Egger	84	-0.00173951	0.00628236	0.782563
	Simple mode	84	-0.0026163	0.00648555	0.687688
	Weighted median	84	0.00138854	0.0025449	0.585328
	Weighted mode	84	0.00439252	0.00570159	0.443249
Birth weight of first child	Inverse variance weighted	43	-0.000127433	0.00219465	0.953697
	MR Egger	43	-0.00806539	0.00746598	0.286329
	Simple mode	43	0.00346508	0.00541566	0.525761
	Weighted median	43	0.000471689	0.00255213	0.853369
	Weighted mode	43	0.00101263	0.00451341	0.823566
Body fat	Inverse variance weighted	10	0.01378	0.0044058	0.00176175
	MR Egger	10	0.0322949	0.0205713	0.155078
	Simple mode	10	0.0105957	0.00801403	0.218734
	Weighted median	10	0.0146922	0.004757	0.00201143
	Weighted mode	10	0.0129652	0.00684141	0.0905946
Body fat percentage	Inverse variance weighted	253	0.0133976	0.00171661	5.96621e-15
	MR Egger	253	0.0162016	0.006138	0.00882099
	Simple mode	253	0.00781318	0.00762044	0.306209
	Weighted median	253	0.0126724	0.00249817	3.92265e-07
	Weighted mode	253	0.0132926	0.006572	0.0441697
Body mass index	Inverse variance weighted	68	0.00897007	0.00178375	4.93603e-07
	MR Egger	68	0.0156502	0.00522722	0.00387289
	Simple mode	68	0.00490806	0.00669219	0.465872
	Weighted median	68	0.00892948	0.00261879	0.000650161
	Weighted mode	68	0.00725711	0.00563065	0.20188
Body mass index (BMI)	Inverse variance weighted	305	0.00980892	0.00114356	9.69227e-18
	MR Egger	305	0.0117988	0.00335525	0.00050413
	Simple mode	305	0.0118509	0.00558533	0.0346634
	Weighted median	305	0.0114353	0.00192226	2.69991e-09
	Weighted mode	305	0.0112447	0.00343718	0.00119289
Bradykinin, des-arg(9)	Inverse variance weighted	3	0.00790658	0.00609825	0.194792
	MR Egger	3	-0.00158318	0.0262618	0.961668
	Simple mode	3	0.0132659	0.00559074	0.140995
	Weighted median	3	0.00848377	0.00316805	0.00740825
	Weighted mode	3	-0.000354318	0.00236832	0.894799
Breastfed as a baby	Inverse variance weighted	2	-0.0692801	0.0559416	0.215554
Bring up phlegm/sputum/mucus on most days	Inverse variance weighted	3	0.0210334	0.0247281	0.394998
	MR Egger	3	-0.183491	0.529962	0.787805
	Simple mode	3	0.0305787	0.033262	0.454974
	Weighted median	3	0.0267759	0.0294875	0.363855
	Weighted mode	3	0.0302014	0.0317141	0.441452
Bulimia nervosa	Inverse variance weighted	4	0.000154775	0.00106647	0.88461
	MR Egger	4	-0.00136741	0.0044519	0.787759
	Simple mode	4	-0.000774927	0.00179993	0.695866
	Weighted median	4	1.14207e-05	0.00130312	0.993007
	Weighted mode	4	-0.00086756	0.00151413	0.60679
Butyrylcarnitine	Inverse variance weighted	6	0.00046274	0.00204031	0.820581
	MR Egger	6	0.000433034	0.0031108	0.896017
	Simple mode	6	0.00459898	0.00510038	0.408553
	Weighted median	6	0.000480278	0.00210248	0.819309
	Weighted mode	6	0.000269882	0.00211721	0.903536
Cancer code self-reported: basal cell carcinoma	Inverse variance weighted	14	-0.16709	0.0686014	0.0148642
	MR Egger	14	-0.174421	0.254606	0.506321
	Simple mode	14	-0.0514888	0.155132	0.745253
	Weighted median	14	-0.0615575	0.082398	0.455018
	Weighted mode	14	-0.0236314	0.132312	0.861003
Cancer code self-reported: breast cancer	Inverse variance weighted	17	0.0170011	0.0372409	0.648018
	MR Egger	17	0.0676125	0.111304	0.552632
	Simple mode	17	-0.0422044	0.0792783	0.601794
	Weighted median	17	-0.0148957	0.046862	0.750588
	Weighted mode	17	-0.0225307	0.0720672	0.758597
Cancer code self-reported: lung cancer	Inverse variance weighted	6	-0.121172	0.40705	0.765944
	MR Egger	6	-0.759721	0.648991	0.306734
	Simple mode	6	0.461898	0.879176	0.621778
	Weighted median	6	0.0111904	0.517097	0.982735
	Weighted mode	6	0.293767	0.854602	0.74502
Cancer code self-reported: malignant melanoma	Inverse variance weighted	4	-0.206786	0.138589	0.135678
	MR Egger	4	-0.027086	0.426467	0.955135
	Simple mode	4	-0.0935311	0.230515	0.712132
	Weighted median	4	-0.0674837	0.117732	0.566511
	Weighted mode	4	-0.0556481	0.11594	0.664069
Cancer code self-reported: prostate cancer	Inverse variance weighted	13	-0.0433697	0.0883994	0.623701
	MR Egger	13	0.271192	0.271682	0.339636
	Simple mode	13	-0.180549	0.180444	0.336778
	Weighted median	13	-0.0581767	0.0921414	0.527789
	Weighted mode	13	-0.152687	0.163356	0.368379
Cancer code self-reported: small intestine/small bowel cancer	Inverse variance weighted	7	-0.189167	0.456954	0.678893
	MR Egger	7	-0.369256	1.52312	0.818074
	Simple mode	7	0.189978	0.980789	0.852802
	Weighted median	7	-0.0627701	0.586469	0.914765
	Weighted mode	7	0.00339269	0.841791	0.996915
Cancer code self-reported: squamous cell carcinoma	Inverse variance weighted	4	0.0648107	0.359232	0.856827
	MR Egger	4	-0.31724	0.781432	0.724078
	Simple mode	4	-0.246023	0.608935	0.713273
	Weighted median	4	-0.0510961	0.42903	0.905199
	Weighted mode	4	-0.258322	0.614608	0.702552
Cancer diagnosed by doctor	Inverse variance weighted	5	-0.0527672	0.0685369	0.441354
	MR Egger	5	0.698774	1.90543	0.738161
	Simple mode	5	-0.0895054	0.0715241	0.278979
	Weighted median	5	-0.0721087	0.0548859	0.188916
	Weighted mode	5	-0.0940776	0.0779799	0.294122
Caprylate (8:0)	Inverse variance weighted	2	-0.0281836	0.0250588	0.260715
Carnitine	Inverse variance weighted	17	0.0137896	0.0111059	0.21437
	MR Egger	17	0.0132809	0.0212365	0.541118
	Simple mode	17	0.0025149	0.029637	0.933428
	Weighted median	17	0.00779776	0.0150817	0.605133
	Weighted mode	17	0.00541329	0.015724	0.735127
CD123 on 11c+123+DC	Inverse variance weighted	6	-0.000495919	0.00170333	0.77094
	MR Egger	6	-0.00844114	0.00891709	0.397432
	Simple mode	6	0.00236208	0.00250408	0.388843
	Weighted median	6	0.00138495	0.00165647	0.403107
	Weighted mode	6	0.00236208	0.00239652	0.369577
CD161 on CD4mem	Wald ratio	1	0.00323245	0.00262313	0.217841
CD27 on CD4 T	Wald ratio	1	0.00291127	0.00236249	0.217841
CD27 on CD8 T	Wald ratio	1	0.00227275	0.00184433	0.217841
CD27 on IgA+B	Wald ratio	1	0.00329577	0.00267452	0.217841
CD27 on IgG+B	Wald ratio	1	0.00311395	0.00252696	0.217841
CD32 on 11c+123+DC	Inverse variance weighted	2	-0.00146591	0.00243314	0.546859
CD32 on mDC	Wald ratio	1	0.00406645	0.00287241	0.156865
CD32 on pDC	Wald ratio	1	-0.00363851	0.00295264	0.217841
CD34 on Stem	Inverse variance weighted	2	-5.13406e-05	0.00228572	0.98208
CD39 on CD4 T	Wald ratio	1	0.00041023	0.0013471	0.760726
CD4:%RTE	Wald ratio	1	0.00481101	0.00294561	0.10241
CD4:%Treg(39+)	Wald ratio	1	0.000783071	0.00158674	0.621652
CD4:%Treg(39+73-)	Wald ratio	1	0.000795685	0.0016123	0.621652
CD4:%Treg(39+73+)	Wald ratio	1	0.000820067	0.00175036	0.639417
CD4:%Treg(39-73+)	Wald ratio	1	0.00085768	0.00230612	0.709956
CD4:%Treg(73+)	Wald ratio	1	0.000878673	0.00236257	0.709956
CD4mem:%cFTH (1)	Wald ratio	1	-0.00388755	0.0029691	0.19042
CD4mem:%preTh17 (2)	Wald ratio	1	-0.00744254	0.00285992	0.00925853
CD8:%TM-like	Wald ratio	1	-0.00279559	0.00226861	0.217841
Celiac disease	Inverse variance weighted	13	0.000142854	0.000302277	0.636503
	MR Egger	13	-0.000618212	0.000444408	0.191694
	Simple mode	13	0.000527685	0.000624227	0.414458
	Weighted median	13	-6.14442e-05	0.000368541	0.867588
	Weighted mode	13	-4.14455e-05	0.000307868	0.895143
C-glycosyltryptophan*	Wald ratio	1	0.00136634	0.0241299	0.954845
Chest pain or discomfort	Inverse variance weighted	3	-0.0131741	0.0398279	0.740814
	MR Egger	3	0.220051	0.194348	0.460565
	Simple mode	3	0.0250893	0.0584892	0.709741
	Weighted median	3	0.0186745	0.0509815	0.714142
	Weighted mode	3	0.0246629	0.063177	0.733913
Childhood obesity	Inverse variance weighted	5	0.00400721	0.00108387	0.00021805
	MR Egger	5	0.015374	0.00677575	0.108027
	Simple mode	5	0.00371154	0.00170624	0.0952467
	Weighted median	5	0.00371973	0.00123492	0.00259427
	Weighted mode	5	0.00377455	0.00173448	0.0951487
Cholesterol	Inverse variance weighted	2	-0.0620649	0.019256	0.00126791
Cholesterol esters in large HDL	Inverse variance weighted	14	0.000227451	0.00110025	0.836223
	MR Egger	14	-0.00539066	0.00223894	0.0330518
	Simple mode	14	0.00144057	0.00181728	0.442175
	Weighted median	14	-0.000350586	0.00113907	0.758248
	Weighted mode	14	-0.000709933	0.00131596	0.598675
Cholesterol esters in large VLDL	Inverse variance weighted	24	-0.0015711	0.00257446	0.541686
	MR Egger	24	-0.00596815	0.00391388	0.14154
	Simple mode	24	0.00112974	0.00253703	0.660265
	Weighted median	24	-0.00328539	0.00108376	0.0024337
	Weighted mode	24	-0.00478474	0.00108561	0.000203927
Cholesterol esters in medium HDL	Inverse variance weighted	7	-0.000696046	0.00282819	0.805597
	MR Egger	7	-0.00804937	0.00770172	0.343831
	Simple mode	7	0.00140199	0.00420649	0.750252
	Weighted median	7	-0.00171572	0.00199948	0.390845
	Weighted mode	7	-0.00184074	0.00228086	0.450442
Cholesterol esters in medium LDL	Inverse variance weighted	23	-0.00274421	0.00105693	0.00942078
	MR Egger	23	-0.00406205	0.00168643	0.0252778
	Simple mode	23	0.00107618	0.00269332	0.693322
	Weighted median	23	-0.00321831	0.00109256	0.00322272
	Weighted mode	23	-0.00479112	0.00120409	0.000634759
Cholesterol esters in medium VLDL	Inverse variance weighted	14	-0.000604319	0.00102328	0.554806
	MR Egger	14	-0.00103289	0.00281506	0.720072
	Simple mode	14	-0.00181371	0.00255071	0.489608
	Weighted median	14	-0.00179103	0.00139373	0.198773
	Weighted mode	14	-0.00208555	0.00202488	0.321811
Cholesterol esters in very large HDL	Inverse variance weighted	12	-0.000349652	0.00135669	0.796619
	MR Egger	12	-0.0023219	0.00338759	0.508661
	Simple mode	12	-0.00148521	0.00199449	0.472089
	Weighted median	12	-0.000800489	0.00134889	0.552886
	Weighted mode	12	-0.0011029	0.00182563	0.558017
Chronotype	Inverse variance weighted	9	-0.00356275	0.00474529	0.452775
	MR Egger	9	0.0141046	0.014205	0.353816
	Simple mode	9	-0.00275217	0.00953884	0.780281
	Weighted median	9	-0.00231976	0.00621751	0.709074
	Weighted mode	9	-0.00188	0.00929437	0.844752
Cigarettes smoked per day	Wald ratio	1	-0.00049527	0.000343491	0.149338
Cis-4-decenoyl carnitine	Inverse variance weighted	2	0.00553273	0.0134557	0.680938
cis-trans-18:2	Inverse variance weighted	5	-0.0182835	0.0386327	0.636024
	MR Egger	5	0.0273853	0.053163	0.642022
	Simple mode	5	0.0088834	0.0258168	0.748104
	Weighted median	5	-0.0380884	0.0209636	0.0692354
	Weighted mode	5	-0.0256588	0.01861	0.24005
Citrate	Inverse variance weighted	5	-0.000245588	0.00196026	0.900299
	MR Egger	5	-0.00460409	0.0148655	0.777043
	Simple mode	5	0.0016222	0.00308738	0.627064
	Weighted median	5	0.00104669	0.00233654	0.654177
	Weighted mode	5	0.00137588	0.0027608	0.644386
Citrulline	Inverse variance weighted	4	-0.00774911	0.029053	0.789683
	MR Egger	4	0.302587	0.557908	0.641923
	Simple mode	4	0.0234731	0.038451	0.58469
	Weighted median	4	0.00716835	0.0230044	0.755338
	Weighted mode	4	0.0249148	0.0310393	0.480858
Clear cell ovarian cancer	Wald ratio	1	0.000229276	0.00146934	0.876001
College completion	Inverse variance weighted	3	-0.00261601	0.00357117	0.463841
	MR Egger	3	-0.0507467	0.0358542	0.391583
	Simple mode	3	-0.00654916	0.00509242	0.327209
	Weighted median	3	-0.00416703	0.00430895	0.333512
	Weighted mode	3	-0.00631054	0.00518331	0.347576
Comparative body size at age 10	Inverse variance weighted	157	0.0154374	0.00196099	3.48385e-15
	MR Egger	157	0.0204143	0.0043008	4.66721e-06
	Simple mode	157	0.0121465	0.00715121	0.0914036
	Weighted median	157	0.0164958	0.00325732	4.10059e-07
	Weighted mode	157	0.0143693	0.00422919	0.000862634
Comparative height size at age 10	Inverse variance weighted	364	0.00712141	0.00139646	3.40326e-07
	MR Egger	364	0.0121181	0.00339991	0.000413819
	Simple mode	364	0.0129302	0.00606725	0.0337487
	Weighted median	364	0.00630628	0.00196251	0.00131188
	Weighted mode	364	0.0105308	0.00475437	0.0273827
Concentration of chylomicrons and largest VLDL particles	Inverse variance weighted	7	-0.000850513	0.00234741	0.717113
	MR Egger	7	0.00296842	0.00871593	0.747267
	Simple mode	7	-0.00244525	0.0023604	0.340162
	Weighted median	7	-0.00261228	0.00199226	0.189786
	Weighted mode	7	-0.00277837	0.00223854	0.260872
Concentration of IDL particles	Inverse variance weighted	21	-0.00109022	0.00289068	0.706063
	MR Egger	21	-0.00721178	0.00502253	0.167295
	Simple mode	21	0.000160056	0.00242598	0.948052
	Weighted median	21	-0.00342192	0.00129381	0.00817282
	Weighted mode	21	-0.0049279	0.00130057	0.0011516
Concentration of large HDL particles	Inverse variance weighted	12	0.000126064	0.00112909	0.9111
	MR Egger	12	-0.00634903	0.00263301	0.0366008
	Simple mode	12	0.00151493	0.00194082	0.45153
	Weighted median	12	-0.000580995	0.00114049	0.610455
	Weighted mode	12	-0.000982916	0.00114551	0.409168
Concentration of large LDL particles	Inverse variance weighted	24	-0.00160875	0.00257916	0.532793
	MR Egger	24	-0.00585973	0.00403002	0.160059
	Simple mode	24	0.000831548	0.00249509	0.741947
	Weighted median	24	-0.00348148	0.00111298	0.00175959
	Weighted mode	24	-0.00454972	0.00111268	0.000450933
Concentration of large VLDL particles	Inverse variance weighted	10	-0.00148567	0.00120777	0.21866
	MR Egger	10	-0.00290687	0.00317962	0.387325
	Simple mode	10	-0.00251731	0.00234642	0.31127
	Weighted median	10	-0.00235691	0.00156271	0.131498
	Weighted mode	10	-0.00251731	0.00209615	0.260434
Concentration of medium HDL particles	Inverse variance weighted	4	-0.00425504	0.00339023	0.209446
	MR Egger	4	0.00551255	0.0344581	0.887595
	Simple mode	4	-0.00294247	0.00336744	0.44654
	Weighted median	4	-0.0035566	0.00258936	0.169583
	Weighted mode	4	-0.00331404	0.00250185	0.277158
Concentration of medium LDL particles	Inverse variance weighted	22	-0.00266492	0.00110033	0.0154383
	MR Egger	22	-0.00447073	0.00174921	0.018838
	Simple mode	22	0.00107667	0.00257416	0.680004
	Weighted median	22	-0.00380506	0.00116953	0.00113996
	Weighted mode	22	-0.00528413	0.00125405	0.000389818
Concentration of medium VLDL particles	Inverse variance weighted	14	-0.00101422	0.00106893	0.342713
	MR Egger	14	-0.0022276	0.00263612	0.414624
	Simple mode	14	-0.00239056	0.00268667	0.389749
	Weighted median	14	-0.00213436	0.00140595	0.12899
	Weighted mode	14	-0.00230145	0.00196114	0.261639
Concentration of small HDL particles	Inverse variance weighted	5	-0.000875358	0.00159803	0.583847
	MR Egger	5	-0.00136532	0.0050674	0.805067
	Simple mode	5	0.00128779	0.00278475	0.667799
	Weighted median	5	-0.00107049	0.00175328	0.54149
	Weighted mode	5	-0.00140387	0.00201689	0.524719
Concentration of small LDL particles	Inverse variance weighted	16	-0.00324236	0.00117385	0.00574204
	MR Egger	16	-0.00453199	0.00208382	0.047274
	Simple mode	16	-0.00122704	0.00324748	0.71084
	Weighted median	16	-0.00362234	0.00145592	0.012846
	Weighted mode	16	-0.00620041	0.00167876	0.00216805
Concentration of small VLDL particles	Inverse variance weighted	15	-0.00118643	0.000994738	0.232983
	MR Egger	15	-0.000131017	0.00278649	0.963213
	Simple mode	15	-0.0020992	0.00248477	0.412412
	Weighted median	15	-0.00197109	0.00134431	0.142582
	Weighted mode	15	-0.00220765	0.00198722	0.285318
Concentration of very large HDL particles	Inverse variance weighted	13	-1.72949e-05	0.00118546	0.98836
	MR Egger	13	-0.00242277	0.00276368	0.399419
	Simple mode	13	-0.000512842	0.00169921	0.767963
	Weighted median	13	-0.000403812	0.00123713	0.744114
	Weighted mode	13	-0.000448996	0.00129953	0.735695
Concentration of very large VLDL particles	Inverse variance weighted	8	-0.00131447	0.00141211	0.351929
	MR Egger	8	-0.00395124	0.00455983	0.419496
	Simple mode	8	-0.00207341	0.00239043	0.414476
	Weighted median	8	-0.00234455	0.00180859	0.194859
	Weighted mode	8	-0.00246408	0.0022905	0.3177
Concentration of very small VLDL particles	Inverse variance weighted	19	0.0021531	0.0034289	0.530051
	MR Egger	19	-0.0111255	0.0106768	0.311993
	Simple mode	19	-0.000285521	0.00194023	0.884643
	Weighted median	19	-0.000199429	0.00122489	0.870666
	Weighted mode	19	-0.000285521	0.00166503	0.865758
Copper	Inverse variance weighted	2	-0.000641154	0.0011646	0.581951
Coronary heart disease	Inverse variance weighted	15	9.16718e-05	0.000811837	0.910095
	MR Egger	15	0.00154049	0.00241236	0.534183
	Simple mode	15	0.000902633	0.00184712	0.632641
	Weighted median	15	0.000403445	0.00111847	0.718315
	Weighted mode	15	0.000696576	0.00129692	0.599632
Corrected insulin response	Inverse variance weighted	3	0.00156968	0.00146646	0.284447
	MR Egger	3	0.00779044	0.0089568	0.544266
	Simple mode	3	0.000861799	0.00227997	0.741787
	Weighted median	3	0.0013812	0.0017543	0.431094
	Weighted mode	3	0.0011854	0.00203096	0.618501
Cortisone	Wald ratio	1	0.00265734	0.0350404	0.939549
Cough on most days	Wald ratio	1	0.00838745	0.0340074	0.80519
Creatine	Wald ratio	1	0.0118791	0.00821545	0.148193
Creatinine	Inverse variance weighted	6	0.000414628	0.00347564	0.905041
	MR Egger	6	0.0229483	0.019085	0.295508
	Simple mode	6	0.000709565	0.00532019	0.899101
	Weighted median	6	0.00023041	0.00307178	0.940208
	Weighted mode	6	0.00125488	0.00472653	0.801226
Creatinine (enzymatic) in urine	Inverse variance weighted	22	0.00803943	0.00618972	0.194
	MR Egger	22	0.011677	0.0239339	0.630936
	Simple mode	22	0.0281479	0.0180914	0.134681
	Weighted median	22	0.00771511	0.00778205	0.321491
	Weighted mode	22	0.029908	0.0205079	0.159534
Crohn's disease	Inverse variance weighted	122	0.000217961	0.000325137	0.502624
	MR Egger	122	-0.000167302	0.000871936	0.848165
	Simple mode	122	-0.000491915	0.000946936	0.604375
	Weighted median	122	-0.000106419	0.000438491	0.808243
	Weighted mode	122	-0.000410789	0.000608401	0.50084
Current employment status: Doing unpaid or voluntary work	Wald ratio	1	-0.0717467	0.127528	0.573711
Current employment status: In paid employment or self-employed	Wald ratio	1	-0.0503425	0.0517512	0.330663
Current employment status: Retired	Inverse variance weighted	2	-0.0156572	0.0672478	0.815895
Current employment status: Unable to work because of sickness or disability	Wald ratio	1	-0.108907	0.124989	0.383575
Current tobacco smoking	Inverse variance weighted	16	0.0052413	0.013608	0.700117
	MR Egger	16	-0.0804743	0.0476374	0.113297
	Simple mode	16	-0.00971867	0.0338766	0.778125
	Weighted median	16	-0.0101171	0.0152392	0.506762
	Weighted mode	16	-0.0167045	0.0231657	0.481945
Cysteine-glutathione disulfide	Wald ratio	1	0.00911323	0.00732498	0.213451
Daytime dozing / sleeping (narcolepsy)	Inverse variance weighted	19	0.00669942	0.011158	0.548229
	MR Egger	19	-0.0318027	0.0545756	0.567726
	Simple mode	19	0.00302617	0.0264235	0.910089
	Weighted median	19	-0.000811437	0.0143464	0.954896
	Weighted mode	19	-0.00301134	0.0223743	0.89443
Decanoylcarnitine	Inverse variance weighted	3	0.00591848	0.00805771	0.462637
	MR Egger	3	0.0235262	0.028066	0.555875
	Simple mode	3	-0.00373972	0.00893555	0.716226
	Weighted median	3	0.00610717	0.00539945	0.258024
	Weighted mode	3	0.00575009	0.00775992	0.535885
Dehydroisoandrosterone sulfate (DHEA-S)	Inverse variance weighted	2	-0.00440937	0.00946311	0.641249
Deoxycholate	Wald ratio	1	-0.0178595	0.00985816	0.0700417
Depressive symptoms	Wald ratio	1	-0.000717506	0.0138568	0.958704
Description of average fatty acid chain length, not actual carbon number	Wald ratio	1	-0.000873628	0.0044974	0.845979
Diabetes diagnosed by doctor	Inverse variance weighted	51	0.00234951	0.0125716	0.851746
	MR Egger	51	-0.035596	0.0295144	0.233586
	Simple mode	51	1.41995e-05	0.0394455	0.999714
	Weighted median	51	-0.0155641	0.0193154	0.420365
	Weighted mode	51	-0.0181678	0.0197873	0.362944
Diagnoses - main ICD10: B37 Candidiasis	Inverse variance weighted	12	-0.098128	0.328974	0.765485
	MR Egger	12	-0.5969	0.742301	0.440025
	Simple mode	12	-0.693942	0.804995	0.407063
	Weighted median	12	-0.416897	0.428196	0.330249
	Weighted mode	12	-0.718817	0.826365	0.402963
Diagnoses - main ICD10: C44 Other malignant neoplasms of skin	Inverse variance weighted	20	-0.046622	0.0414108	0.260232
	MR Egger	20	0.0963977	0.119606	0.430787
	Simple mode	20	-0.0223898	0.106834	0.83623
	Weighted median	20	-0.00266654	0.0519723	0.959081
	Weighted mode	20	0.00152215	0.0813249	0.985262
Diagnoses - main ICD10: C50 Malignant neoplasm of breast	Inverse variance weighted	7	0.0147817	0.055146	0.788664
	MR Egger	7	0.192888	0.173345	0.316437
	Simple mode	7	-0.0673261	0.10741	0.553865
	Weighted median	7	-0.0300567	0.0688078	0.662241
	Weighted mode	7	-0.0571318	0.109245	0.619737
Diagnoses - main ICD10: C61 Malignant neoplasm of prostate	Inverse variance weighted	10	-0.115397	0.0898349	0.19895
	MR Egger	10	-0.282329	0.532874	0.610619
	Simple mode	10	-0.173726	0.178242	0.355195
	Weighted median	10	-0.138202	0.108118	0.201159
	Weighted mode	10	-0.227494	0.160883	0.190997
Diagnoses - main ICD10: D12 Benign neoplasm of colon rectum anus and anal canal	Inverse variance weighted	3	-0.125198	0.095626	0.190451
	MR Egger	3	-0.196369	0.94809	0.869981
	Simple mode	3	-0.23218	0.156673	0.276556
	Weighted median	3	-0.153796	0.111448	0.167592
	Weighted mode	3	-0.219627	0.162566	0.309236
Diagnoses - main ICD10: D25 Leiomyoma of uterus	Inverse variance weighted	5	0.172082	0.0936634	0.0661741
	MR Egger	5	0.0311089	0.25561	0.910828
	Simple mode	5	0.283475	0.168299	0.167398
	Weighted median	5	0.191429	0.119867	0.110261
	Weighted mode	5	0.225896	0.163239	0.238619
Diagnoses - main ICD10: E03 Other hypothyroidism	Inverse variance weighted	10	-0.0759769	0.463748	0.869863
	MR Egger	10	-0.523343	1.13821	0.657902
	Simple mode	10	0.189323	0.942421	0.845251
	Weighted median	10	0.0649082	0.616059	0.91609
	Weighted mode	10	0.217505	0.924245	0.819218
Diagnoses - main ICD10: E04 Other non-toxic goitre	Inverse variance weighted	6	0.0372542	0.252423	0.882669
	MR Egger	6	0.812836	0.601325	0.247841
	Simple mode	6	0.54251	0.53835	0.359835
	Weighted median	6	-0.000118758	0.2704	0.99965
	Weighted mode	6	-0.419664	0.523276	0.45896
Diagnoses - main ICD10: F31 Bipolar affective disorder	Inverse variance weighted	4	0.434033	0.695832	0.532784
	MR Egger	4	2.80486	0.890841	0.0877932
	Simple mode	4	1.39263	0.760828	0.164602
	Weighted median	4	0.830421	0.502459	0.0983887
	Weighted mode	4	1.35462	0.852167	0.21014
Diagnoses - main ICD10: F43 Reaction to severe stress and adjustment disorders	Inverse variance weighted	5	0.348268	0.508661	0.493549
	MR Egger	5	1.23043	0.985507	0.300397
	Simple mode	5	-0.455126	0.816717	0.607058
	Weighted median	5	-0.016114	0.551857	0.976705
	Weighted mode	5	-0.455126	0.859504	0.62447
Diagnoses - main ICD10: G47 Sleep disorders	Wald ratio	1	0.276811	0.331989	0.404397
Diagnoses - main ICD10: G56 Mononeuropathies of upper limb	Inverse variance weighted	5	-0.107714	0.126879	0.395907
	MR Egger	5	-0.175251	0.419281	0.704078
	Simple mode	5	0.0961447	0.177394	0.616611
	Weighted median	5	0.0407384	0.11209	0.716275
	Weighted mode	5	0.0877295	0.152917	0.596882
Diagnoses - main ICD10: H25 Senile cataract	Inverse variance weighted	2	0.0525523	0.195565	0.788145
Diagnoses - main ICD10: H26 Other cataract	Inverse variance weighted	3	0.123666	0.100882	0.220256
	MR Egger	3	-0.288295	0.975755	0.817109
	Simple mode	3	0.220434	0.161541	0.305637
	Weighted median	3	0.166903	0.125743	0.184398
	Weighted mode	3	0.22221	0.162254	0.304336
Diagnoses - main ICD10: I10 Essential (primary) hypertension	Inverse variance weighted	4	-0.189018	0.419432	0.65224
	MR Egger	4	-0.806593	0.59525	0.308159
	Simple mode	4	-0.663305	0.689207	0.406836
	Weighted median	4	-0.335305	0.382767	0.381028
	Weighted mode	4	-0.623717	0.587472	0.366269
Diagnoses - main ICD10: I20 Angina pectoris	Inverse variance weighted	2	0.0168946	0.218867	0.938471
Diagnoses - main ICD10: I21 Acute myocardial infarction	Inverse variance weighted	3	0.10806	0.111388	0.331984
	MR Egger	3	-0.0660312	0.322216	0.87132
	Simple mode	3	0.0897455	0.152847	0.616551
	Weighted median	3	0.102126	0.126474	0.419386
	Weighted mode	3	0.0980448	0.145415	0.569647
Diagnoses - main ICD10: I25 Chronic ischaemic heart disease	Inverse variance weighted	16	0.00327071	0.0275702	0.905567
	MR Egger	16	-0.02862	0.0570232	0.623538
	Simple mode	16	0.0495873	0.0595105	0.417773
	Weighted median	16	0.0424872	0.0362494	0.241165
	Weighted mode	16	0.0343889	0.0418872	0.42451
Diagnoses - main ICD10: I30 Acute pericarditis	Inverse variance weighted	13	-0.302759	0.361804	0.402702
	MR Egger	13	-1.20099	0.751925	0.138522
	Simple mode	13	-1.14795	0.853512	0.203503
	Weighted median	13	-0.400743	0.469161	0.393011
	Weighted mode	13	-1.15939	0.835209	0.190326
Diagnoses - main ICD10: I48 Atrial fibrillation and flutter	Inverse variance weighted	13	-0.0137376	0.0418972	0.742996
	MR Egger	13	-0.00587327	0.0928908	0.95072
	Simple mode	13	0.00244557	0.0932295	0.979504
	Weighted median	13	0.0138518	0.0560688	0.80487
	Weighted mode	13	0.0192144	0.0678433	0.781837
Diagnoses - main ICD10: I80 Phlebitis and thrombophlebitis	Simple mode	6	2.41118	0.197113	6.45831e-05
	Weighted mode	6	2.49627	0.134052	8.22015e-06
Diagnoses - main ICD10: I83 Varicose veins of lower extremities	Inverse variance weighted	16	0.114478	0.0367951	0.00186311
	MR Egger	16	0.194055	0.121893	0.133702
	Simple mode	16	0.116721	0.0805944	0.168127
	Weighted median	16	0.106569	0.0481684	0.0269369
	Weighted mode	16	0.102395	0.061022	0.114053
Diagnoses - main ICD10: I84 Haemorrhoids	Inverse variance weighted	2	-1.35292	1.28291	0.291621
Diagnoses - main ICD10: J22 Unspecified acute lower respiratory infection	Wald ratio	1	-0.0446013	0.310243	0.885688
Diagnoses - main ICD10: J33 Nasal polyp	Inverse variance weighted	7	0.0319404	0.119108	0.788574
	MR Egger	7	0.483771	0.340885	0.215072
	Simple mode	7	0.14338	0.216295	0.532026
	Weighted median	7	0.0971078	0.148107	0.512044
	Weighted mode	7	0.15596	0.176788	0.411622
Diagnoses - main ICD10: J44 Other chronic obstructive pulmonary disease	Inverse variance weighted	2	-0.651763	0.348412	0.0613912
Diagnoses - main ICD10: K35 Acute appendicitis	Wald ratio	1	0.371883	0.272283	0.172004
Diagnoses - main ICD10: K40 Inguinal hernia	Inverse variance weighted	10	0.0714567	0.0450799	0.11294
	MR Egger	10	-0.00694818	0.174223	0.969165
	Simple mode	10	0.205166	0.121115	0.124514
	Weighted median	10	0.00991213	0.0581868	0.864735
	Weighted mode	10	-0.0475099	0.11923	0.699569
Diagnoses - main ICD10: K50 Crohn's disease [regional enteritis]	Inverse variance weighted	3	0.161191	0.244825	0.510286
	MR Egger	3	0.354717	0.460225	0.581966
	Simple mode	3	0.0654775	0.351209	0.869302
	Weighted median	3	0.126805	0.290807	0.662805
	Weighted mode	3	0.0920616	0.334779	0.809126
Diagnoses - main ICD10: K51 Ulcerative colitis	Inverse variance weighted	3	0.117802	0.161372	0.465387
	MR Egger	3	0.198166	0.324749	0.651199
	Simple mode	3	0.187581	0.210068	0.466108
	Weighted median	3	0.183211	0.179933	0.308575
	Weighted mode	3	0.186078	0.202506	0.455164
Diagnoses - main ICD10: K52 Other non-infective gastro-enteritis and colitis	Wald ratio	1	0.0590846	0.178446	0.740565
Diagnoses - main ICD10: K57 Diverticular disease of intestine	Inverse variance weighted	3	-0.112127	0.0858941	0.191752
	MR Egger	3	0.0766921	0.18046	0.744172
	Simple mode	3	-0.0493801	0.134158	0.748123
	Weighted median	3	-0.0494491	0.100774	0.623642
	Weighted mode	3	-0.0481939	0.108877	0.701291
Diagnoses - main ICD10: K60 Fissure and fistula of anal and rectal regions	Wald ratio	1	-0.224586	0.376657	0.551
Diagnoses - main ICD10: K76 Other diseases of liver	Inverse variance weighted	4	-0.423069	0.54041	0.433705
	MR Egger	4	0.327269	0.858209	0.739651
	Simple mode	4	-0.763548	0.741754	0.37903
	Weighted median	4	-0.629952	0.496815	0.204804
	Weighted mode	4	-0.741735	0.697482	0.36559
Diagnoses - main ICD10: K80 Cholelithiasis	Inverse variance weighted	11	-0.00285824	0.0343572	0.933699
	MR Egger	11	-0.0596409	0.0481573	0.246874
	Simple mode	11	0.0430673	0.082432	0.612728
	Weighted median	11	-0.0319487	0.0359187	0.373749
	Weighted mode	11	-0.0333047	0.0356087	0.371671
Diagnoses - main ICD10: L03 Cellulitis	Inverse variance weighted	3	0.204921	0.170734	0.230048
	MR Egger	3	0.0827159	0.563637	0.907236
	Simple mode	3	-0.000200923	0.260488	0.999455
	Weighted median	3	0.0700572	0.190645	0.713265
	Weighted mode	3	-0.000200923	0.255906	0.999445
Diagnoses - main ICD10: M10 Gout	Inverse variance weighted	8	-0.499558	0.357313	0.162085
	MR Egger	8	-1.07083	0.912381	0.285003
	Simple mode	8	-0.273779	0.682012	0.700077
	Weighted median	8	-0.327649	0.436369	0.452741
	Weighted mode	8	-0.273779	0.654588	0.6883
Diagnoses - main ICD10: M16 Coxarthrosis [arthrosis of hip]	Wald ratio	1	-0.154106	0.183455	0.400897
Diagnoses - main ICD10: M17 Gonarthrosis [arthrosis of knee]	Inverse variance weighted	2	-0.189781	0.352529	0.590342
Diagnoses - main ICD10: M20 Acquired deformities of fingers and toes	Inverse variance weighted	2	-0.157354	0.235039	0.503189
Diagnoses - main ICD10: M21 Other acquired deformities of limbs	Inverse variance weighted	7	0.22286	0.496256	0.653373
	MR Egger	7	0.608695	0.896038	0.527104
	Simple mode	7	-0.556433	0.45209	0.264454
	Weighted median	7	-0.45584	0.402227	0.257092
	Weighted mode	7	-0.565373	0.430712	0.237274
Diagnoses - main ICD10: M23 Internal derangement of knee	Wald ratio	1	-0.449768	0.149955	0.00270548
Diagnoses - main ICD10: M70 Soft tissue disorders related to use overuse and pressure	Wald ratio	1	-0.236533	0.572759	0.679627
Diagnoses - main ICD10: M72 Fibroblastic disorders	Inverse variance weighted	19	-0.0431244	0.0439917	0.326946
	MR Egger	19	0.000128053	0.0786349	0.99872
	Simple mode	19	0.0234991	0.102131	0.820618
	Weighted median	19	-0.0334357	0.0539844	0.53568
	Weighted mode	19	-0.023859	0.0537071	0.662161
Diagnoses - main ICD10: N19 Unspecified renal failure	Inverse variance weighted	11	0.206528	0.434513	0.634567
	MR Egger	11	-1.56215	1.07353	0.179601
	Simple mode	11	-0.495504	0.953685	0.614669
	Weighted median	11	0.0512685	0.550575	0.92581
	Weighted mode	11	-0.622114	0.989752	0.543729
Diagnoses - main ICD10: N20 Calculus of kidney and ureter	Inverse variance weighted	3	0.175311	0.160309	0.27414
	MR Egger	3	0.526739	3.16865	0.895131
	Simple mode	3	0.299432	0.238538	0.336168
	Weighted median	3	0.199585	0.189128	0.291294
	Weighted mode	3	0.281322	0.234926	0.35379
Diagnoses - main ICD10: N32 Other disorders of bladder	Wald ratio	1	-0.261142	0.263009	0.320758
Diagnoses - main ICD10: N40 Hyperplasia of prostate	Inverse variance weighted	7	-0.100039	0.086281	0.246272
	MR Egger	7	-0.231525	0.34898	0.536412
	Simple mode	7	-0.0919427	0.196059	0.655657
	Weighted median	7	-0.086881	0.119465	0.467074
	Weighted mode	7	-0.0861525	0.182186	0.653009
Diagnoses - main ICD10: N81 Female genital prolapse	Inverse variance weighted	4	0.0643288	0.0985489	0.51391
	MR Egger	4	0.0425734	0.466275	0.935571
	Simple mode	4	0.0910826	0.158052	0.604818
	Weighted median	4	0.0804084	0.110384	0.466343
	Weighted mode	4	0.0871451	0.132955	0.558958
Diagnoses - main ICD10: N92 Excessive frequent and irregular menstruation	Inverse variance weighted	2	-0.12688	0.128357	0.322912
Diagnoses - main ICD10: O75 Other complications of labour and delivery not elsewhere classified	Inverse variance weighted	8	0.441701	0.511398	0.387746
	MR Egger	8	7.44231	4.56355	0.15405
	Simple mode	8	0.928134	0.75838	0.260604
	Weighted median	8	0.842732	0.497932	0.0905576
	Weighted mode	8	0.940276	0.772293	0.262855
Diagnoses - main ICD10: R10 Abdominal and pelvic pain	Wald ratio	1	0.152617	0.125099	0.222477
Diagnoses - main ICD10: R11 Nausea and vomiting	Wald ratio	1	0.198454	0.378297	0.599862
Diagnoses - main ICD10: R14 Flatulence and related conditions	Inverse variance weighted	3	0.807001	1.2772	0.527484
	MR Egger	3	-2.5707	2.60859	0.504658
	Simple mode	3	-0.47325	0.880188	0.644627
	Weighted median	3	-0.429264	0.773788	0.579062
	Weighted mode	3	-0.47325	0.823906	0.623694
Diagnoses - main ICD10: R31 Unspecified haematuria	Inverse variance weighted	5	-0.122299	0.090514	0.176645
	MR Egger	5	-0.273574	0.313947	0.447662
	Simple mode	5	-0.222382	0.11844	0.133653
	Weighted median	5	-0.146994	0.0857788	0.0865956
	Weighted mode	5	-0.18314	0.115133	0.186888
Diagnoses - main ICD10: R35 Polyuria	Wald ratio	1	0.0217907	0.389432	0.955378
Diagnoses - main ICD10: R55 Syncope and collapse	Wald ratio	1	0.207044	0.267771	0.439397
Diagnoses - main ICD10: S52 Fracture of forearm	Wald ratio	1	0.0304033	0.152907	0.842392
Diagnoses - main ICD10: S66 Injury of muscle and tendon at wrist and hand level	Wald ratio	1	-0.0714681	0.590812	0.903718
Diagnoses - main ICD10: S76 Injury of muscle and tendon at hip and thigh level	Inverse variance weighted	5	0.527527	0.508915	0.299935
	MR Egger	5	-0.193073	1.48946	0.905065
	Simple mode	5	0.671063	0.874691	0.485741
	Weighted median	5	0.6686	0.635214	0.292543
	Weighted mode	5	0.671063	0.825491	0.461875
Diagnoses - main ICD10: Z80 Family history of malignant neoplasm	Inverse variance weighted	4	0.380615	0.382926	0.32024
	MR Egger	4	-0.767833	0.805907	0.441268
	Simple mode	4	0.017976	0.716316	0.981555
	Weighted median	4	0.292727	0.456612	0.521467
	Weighted mode	4	0.0361384	0.750225	0.964608
Diastolic blood pressure automated reading	Inverse variance weighted	177	-0.00100577	0.00253822	0.691919
	MR Egger	177	0.00581961	0.00884098	0.51124
	Simple mode	177	-0.00178742	0.00622688	0.774412
	Weighted median	177	-0.00194363	0.00231284	0.400705
	Weighted mode	177	-0.00269308	0.00575295	0.640277
Difference in height between adolescence and adulthood	Wald ratio	1	0.00026242	0.00495241	0.957741
Difference in height between childhood and adulthood	Wald ratio	1	-0.00205921	0.00432189	0.633747
Difficulty not smoking for 1 day	Inverse variance weighted	4	-0.00252409	0.00281154	0.369314
	MR Egger	4	0.00213322	0.00999782	0.850814
	Simple mode	4	-0.00406895	0.00457952	0.439716
	Weighted median	4	-0.00377269	0.00311518	0.225871
	Weighted mode	4	-0.00427183	0.00366707	0.328262
Dihomo-gamma-linolenic acid (20:3n6)	Inverse variance weighted	144	-2.30249e-05	6.7923e-05	0.734621
	MR Egger	144	-0.00012369	0.000154444	0.424543
	Simple mode	144	0.000116761	0.000183707	0.526064
	Weighted median	144	-3.01328e-05	0.000101857	0.767358
	Weighted mode	144	-2.66659e-05	0.000101476	0.793099
Dihomo-linolenate (20:3n3 or n6)	Inverse variance weighted	2	-0.00816494	0.0242905	0.736767
Dimethylarginine (SDMA + ADMA)	Wald ratio	1	-0.00597358	0.0390055	0.878282
Docosahexaenoate (DHA; 22:6n3)	Wald ratio	1	0.0285427	0.0185475	0.123828
Docosapentaenoate (n3 DPA; 22:5n3)	Wald ratio	1	0.0391587	0.013904	0.00485712
Docosapentaenoic acid (22:5n3)	Inverse variance weighted	3	0.00812755	0.00959891	0.397153
	MR Egger	3	0.0285318	0.0165589	0.334772
	Simple mode	3	-0.0167333	0.0134492	0.339467
	Weighted median	3	0.00809391	0.00448735	0.0712755
	Weighted mode	3	0.0163466	0.00494018	0.0804639
Doctor diagnosed asthma	Inverse variance weighted	20	0.00016249	0.00645672	0.979923
	MR Egger	20	-0.0109611	0.0240168	0.653565
	Simple mode	20	4.82796e-05	0.0164876	0.997694
	Weighted median	20	0.00316006	0.00896022	0.724331
	Weighted mode	20	0.00630949	0.0134676	0.644762
Doctor diagnosed hayfever or allergic rhinitis	Inverse variance weighted	18	-0.00634446	0.00756853	0.40188
	MR Egger	18	-0.0186971	0.0236872	0.441458
	Simple mode	18	0.0069055	0.0154589	0.660729
	Weighted median	18	-0.0100846	0.00837692	0.228646
	Weighted mode	18	-0.0115772	0.0134265	0.400541
Dodecanedioate	Wald ratio	1	-0.00517364	0.0144198	0.719754
Drive faster than motorway speed limit	Inverse variance weighted	13	-0.0146585	0.00748936	0.0503195
	MR Egger	13	-0.0688858	0.040398	0.116203
	Simple mode	13	-0.0191343	0.0182982	0.316309
	Weighted median	13	-0.0142812	0.0104247	0.170706
	Weighted mode	13	-0.0153295	0.017863	0.407615
Duration of light DIY	Inverse variance weighted	2	-0.00891039	0.00808706	0.270545
Duration of moderate activity	Wald ratio	1	0.0159749	0.0261984	0.542017
Duration of vigorous activity	Inverse variance weighted	2	0.0016607	0.0123863	0.893343
Duration of walks	Inverse variance weighted	4	-0.0103222	0.0112269	0.357877
	MR Egger	4	-0.0130637	0.091911	0.9
	Simple mode	4	-0.0148863	0.0171211	0.448565
	Weighted median	4	-0.0116441	0.0129355	0.368032
	Weighted mode	4	-0.0150722	0.0167182	0.433748
Duration walking for pleasure	Wald ratio	1	-0.0257651	0.0134719	0.0558111
Eczema	Inverse variance weighted	12	-0.000208668	0.000846078	0.805194
	MR Egger	12	0.000318432	0.00357078	0.930702
	Simple mode	12	-0.0015086	0.00195754	0.457142
	Weighted median	12	-0.000813931	0.00116778	0.48581
	Weighted mode	12	-0.0011133	0.00161646	0.505262
Eicosapentaenoate (EPA; 20:5n3)	Wald ratio	1	0.0404823	0.0103895	9.76026e-05
Eicosapentaenoic acid (20:5n3)	Inverse variance weighted	4	0.00273713	0.00226976	0.22785
	MR Egger	4	-0.00255111	0.00266627	0.439636
	Simple mode	4	0.00128168	0.00245929	0.638282
	Weighted median	4	0.00192812	0.00178209	0.279277
	Weighted mode	4	0.00188898	0.00180024	0.371118
Epiandrosterone sulfate	Inverse variance weighted	2	-0.000885127	0.00561575	0.87476
Erythronate*	Inverse variance weighted	3	-0.0109096	0.0211245	0.605544
	MR Egger	3	0.198506	0.146566	0.404892
	Simple mode	3	-0.0251469	0.030306	0.493942
	Weighted median	3	-0.0158933	0.0223733	0.477474
	Weighted mode	3	-0.0199235	0.027384	0.542528
Estrone 3-sulfate	Wald ratio	1	0.00478593	0.00329501	0.146368
Ever depressed for a whole week	Inverse variance weighted	4	-0.0059951	0.0160271	0.70836
	MR Egger	4	-0.0995503	0.055141	0.212772
	Simple mode	4	0.0171562	0.0282883	0.587015
	Weighted median	4	-0.00288189	0.0178642	0.87184
	Weighted mode	4	0.0171562	0.0285515	0.590283
Ever had prostate specific antigen (PSA) test	Inverse variance weighted	2	0.00100746	0.0253147	0.968255
Ever highly irritable/argumentative for 2 days	Inverse variance weighted	2	0.0159188	0.0440585	0.717866
Ever smoked	Inverse variance weighted	37	0.0159898	0.00753671	0.0338725
	MR Egger	37	-0.00549638	0.03589	0.879163
	Simple mode	37	0.00803992	0.0225617	0.723656
	Weighted median	37	0.00973412	0.0109392	0.373552
	Weighted mode	37	0.00366342	0.0195357	0.852302
Ever stopped smoking for 6+ months	Wald ratio	1	-0.0185514	0.0251416	0.460589
Ever unenthusiastic/disinterested for a whole week	Wald ratio	1	0.0205029	0.0295335	0.487541
Ever used hormone-replacement therapy (HRT)	Inverse variance weighted	5	-0.0176167	0.0135079	0.192173
	MR Egger	5	-0.0196346	0.0282709	0.537311
	Simple mode	5	-0.00734997	0.0209122	0.74297
	Weighted median	5	-0.0162511	0.0163897	0.321418
	Weighted mode	5	-0.0132883	0.019773	0.538378
Exposure to tobacco smoke at home	Wald ratio	1	0.028611	0.0629431	0.649431
Exposure to tobacco smoke outside home	Inverse variance weighted	2	-0.0374558	0.0285689	0.189836
Extreme body mass index	Inverse variance weighted	7	0.00310279	0.000749849	3.50519e-05
	MR Egger	7	0.00393492	0.00380636	0.348628
	Simple mode	7	0.00168657	0.00157249	0.324705
	Weighted median	7	0.002801	0.000949426	0.00317564
	Weighted mode	7	0.00264833	0.00115877	0.0623301
Extreme height	Inverse variance weighted	45	0.000532009	0.000329106	0.10598
	MR Egger	45	0.00213777	0.00151814	0.166275
	Simple mode	45	0.000680738	0.00102007	0.508036
	Weighted median	45	0.000416884	0.000412966	0.312741
	Weighted mode	45	0.000551268	0.000808974	0.499164
Extreme waist-to-hip ratio	Inverse variance weighted	2	-0.00117678	0.00125358	0.347867
Eye problems/disorders: Cataract	Inverse variance weighted	3	0.00642028	0.0256578	0.802411
	MR Egger	3	0.346046	0.420481	0.561626
	Simple mode	3	-0.0108565	0.041033	0.816104
	Weighted median	3	-0.00630176	0.0301873	0.834639
	Weighted mode	3	-0.0121817	0.036704	0.771525
Eye problems/disorders: Diabetes related eye disease	Inverse variance weighted	4	-0.0105707	0.0344724	0.759116
	MR Egger	4	-0.0559251	0.0821234	0.566148
	Simple mode	4	-0.0334975	0.0531312	0.573141
	Weighted median	4	-0.0258106	0.0393051	0.511391
	Weighted mode	4	-0.0256227	0.0442525	0.603193
Eye problems/disorders: Glaucoma	Inverse variance weighted	8	0.00300833	0.017948	0.866887
	MR Egger	8	-0.0197902	0.0517504	0.715331
	Simple mode	8	0.0205782	0.0354191	0.579463
	Weighted median	8	-0.0111862	0.0225247	0.619456
	Weighted mode	8	-0.0221655	0.0301846	0.486611
Eye problems/disorders: Injury or trauma resulting in loss of vision	Wald ratio	1	0.116523	0.10864	0.283469
Falls in the last year	Inverse variance weighted	3	0.020898	0.0253632	0.409968
	MR Egger	3	-0.0197737	0.347178	0.96378
	Simple mode	3	-0.00442388	0.0380168	0.917994
	Weighted median	3	0.00270222	0.0340019	0.936657
	Weighted mode	3	-0.0040945	0.0385247	0.925058
Fasting glucose	Inverse variance weighted	34	-0.000433848	0.0029975	0.884919
	MR Egger	34	3.16829e-05	0.0057153	0.995611
	Simple mode	34	-0.00213279	0.00707898	0.765088
	Weighted median	34	-0.00348836	0.00369878	0.345625
	Weighted mode	34	-0.00314701	0.00368823	0.399667
Fasting insulin	Inverse variance weighted	14	0.0044257	0.0110499	0.688775
	MR Egger	14	0.0454485	0.0606267	0.467912
	Simple mode	14	0.00964199	0.0152178	0.537331
	Weighted median	14	0.0071031	0.0099221	0.474062
	Weighted mode	14	0.0107609	0.0140911	0.458702
Fasting proinsulin	Inverse variance weighted	8	-0.00139888	0.00201645	0.487848
	MR Egger	8	0.00550607	0.00408043	0.225902
	Simple mode	8	-0.00428951	0.00425106	0.346553
	Weighted median	8	-0.00409708	0.00241022	0.0891535
	Weighted mode	8	-0.00387756	0.00359782	0.316877
Father still alive	Wald ratio	1	0.0781786	0.049802	0.116465
Father's age at death	Inverse variance weighted	5	-0.00823814	0.0152895	0.590017
	MR Egger	5	-0.00687382	0.0517786	0.902792
	Simple mode	5	-0.0229263	0.0250903	0.412542
	Weighted median	5	-0.00995626	0.012805	0.436848
	Weighted mode	5	0.0146885	0.0242244	0.577008
Fed-up feelings	Inverse variance weighted	31	0.0168118	0.00873193	0.0541882
	MR Egger	31	0.0486105	0.0527349	0.364244
	Simple mode	31	0.0115673	0.0235482	0.626848
	Weighted median	31	0.0130663	0.0120972	0.280093
	Weighted mode	31	0.0104344	0.0228708	0.651507
Ferritin	Inverse variance weighted	4	0.00589541	0.00223596	0.00837318
	MR Egger	4	0.00544413	0.00420302	0.324579
	Simple mode	4	0.00368958	0.00372964	0.395467
	Weighted median	4	0.00545641	0.00265561	0.0399103
	Weighted mode	4	0.00541595	0.00290383	0.159023
Financial situation satisfaction	Wald ratio	1	0.0166191	0.0151649	0.273127
Fluid intelligence score	Inverse variance weighted	43	-0.00132575	0.00110048	0.228315
	MR Egger	43	-0.00973962	0.00463203	0.0416778
	Simple mode	43	-0.00443267	0.00321174	0.174844
	Weighted median	43	-0.0022448	0.00140759	0.11076
	Weighted mode	43	-0.00364237	0.00329574	0.275375
Forced expiratory volume in 1-second (FEV1)	Inverse variance weighted	156	0.00320368	0.0026054	0.218835
	MR Egger	156	0.0139349	0.00843568	0.100593
	Simple mode	156	0.00761103	0.00814028	0.351251
	Weighted median	156	0.00366759	0.00272788	0.178793
	Weighted mode	156	0.00448274	0.0073571	0.543213
Forced expiratory volume in 1-second (FEV1) Best measure	Inverse variance weighted	144	0.00433163	0.00261576	0.0977269
	MR Egger	144	0.017096	0.008585	0.0483582
	Simple mode	144	0.0112619	0.00700598	0.110158
	Weighted median	144	0.0077841	0.00264384	0.0032375
	Weighted mode	144	0.00909497	0.00626108	0.14852
Forced expiratory volume in 1-second (FEV1) predicted	Inverse variance weighted	80	0.00830595	0.00243175	0.000636348
	MR Egger	80	0.0222935	0.00806847	0.00714031
	Simple mode	80	0.00294444	0.00806784	0.716116
	Weighted median	80	0.00693917	0.00317415	0.0288045
	Weighted mode	80	0.00517806	0.00802582	0.520683
Forced expiratory volume in 1-second (FEV1) predicted percentage	Inverse variance weighted	53	0.00252992	0.00169845	0.136343
	MR Egger	53	0.00703975	0.00755708	0.355961
	Simple mode	53	0.00206787	0.00549828	0.708377
	Weighted median	53	0.0025474	0.00254225	0.316332
	Weighted mode	53	0.00206787	0.0045698	0.652785
Forced vital capacity (FVC)	Inverse variance weighted	216	0.00560016	0.00222232	0.0117369
	MR Egger	216	0.0114815	0.00626066	0.0680556
	Simple mode	216	0.014658	0.00740327	0.0489864
	Weighted median	216	0.00885063	0.00237084	0.000189125
	Weighted mode	216	0.0163522	0.00699781	0.0203721
Forced vital capacity (FVC) Best measure	Inverse variance weighted	193	0.0047978	0.00232564	0.0391119
	MR Egger	193	0.0101903	0.00647059	0.116941
	Simple mode	193	0.00884552	0.00750115	0.239769
	Weighted median	193	0.00734236	0.00244076	0.00262776
	Weighted mode	193	0.0145963	0.00581717	0.0129283
Former alcohol drinker	Wald ratio	1	-0.00065115	0.0140319	0.962987
Fractured bone site(s): Ankle	Wald ratio	1	0.021212	0.171769	0.901718
Fractured bone site(s): Other bones	Wald ratio	1	-0.070898	0.0826168	0.390807
Fractured bone site(s): Wrist	Inverse variance weighted	4	-0.0618574	0.0668357	0.354699
	MR Egger	4	0.00474177	0.211127	0.984121
	Simple mode	4	-0.0473918	0.0949986	0.652157
	Weighted median	4	-0.0449531	0.0743813	0.545604
	Weighted mode	4	-0.0414116	0.0842869	0.656901
Fractured/broken bones in last 5 years	Inverse variance weighted	6	-0.00517136	0.0287035	0.857023
	MR Egger	6	0.0218726	0.0831266	0.805452
	Simple mode	6	-0.0364829	0.0440278	0.445053
	Weighted median	6	-0.0159619	0.030152	0.59654
	Weighted mode	6	-0.0211123	0.0321	0.539797
Free cholesterol	Inverse variance weighted	14	-0.00239163	0.0013629	0.0792916
	MR Egger	14	-0.00302203	0.00297056	0.329071
	Simple mode	14	-0.000508034	0.00266047	0.85151
	Weighted median	14	-0.00163676	0.0014171	0.248088
	Weighted mode	14	-0.000637214	0.00243011	0.797264
Free cholesterol in IDL	Inverse variance weighted	20	-0.00165289	0.00290724	0.569667
	MR Egger	20	-0.00614883	0.00468559	0.205913
	Simple mode	20	-0.00120999	0.00252027	0.636635
	Weighted median	20	-0.00402791	0.0011686	0.00056729
	Weighted mode	20	-0.00497465	0.00111846	0.000276059
Free cholesterol in large HDL	Inverse variance weighted	16	0.000536927	0.00105438	0.610588
	MR Egger	16	-0.0044157	0.00211237	0.0553059
	Simple mode	16	0.000656366	0.00177875	0.717281
	Weighted median	16	-0.00018767	0.00123036	0.878766
	Weighted mode	16	-0.000466774	0.00119401	0.701345
Free cholesterol in large LDL	Inverse variance weighted	20	-0.00147975	0.00257852	0.566053
	MR Egger	20	-0.00609151	0.0037514	0.121801
	Simple mode	20	0.000831057	0.00245656	0.738846
	Weighted median	20	-0.00348945	0.00108862	0.00134878
	Weighted mode	20	-0.0045826	0.00097294	0.000152426
Free cholesterol in large VLDL	Inverse variance weighted	11	-0.000302469	0.0013457	0.822161
	MR Egger	11	-0.00215515	0.00400404	0.603463
	Simple mode	11	-0.0023078	0.00237597	0.354302
	Weighted median	11	-0.00234631	0.00165727	0.156842
	Weighted mode	11	-0.00239927	0.00204432	0.267739
Free cholesterol in medium HDL	Inverse variance weighted	5	-0.00414605	0.00279583	0.13809
	MR Egger	5	0.00217523	0.00726985	0.784309
	Simple mode	5	-3.51886e-05	0.00363612	0.992742
	Weighted median	5	-0.00232676	0.00208783	0.265089
	Weighted mode	5	-0.00167924	0.0025059	0.539485
Free cholesterol in medium VLDL	Inverse variance weighted	12	-0.000684972	0.00109283	0.530797
	MR Egger	12	-0.0035143	0.00277431	0.23396
	Simple mode	12	-0.00172312	0.00239965	0.487684
	Weighted median	12	-0.00131183	0.00153928	0.394084
	Weighted mode	12	-0.00213779	0.00191827	0.28885
Free cholesterol in small VLDL	Inverse variance weighted	15	-0.00106278	0.00102867	0.30153
	MR Egger	15	0.000747641	0.0028713	0.798646
	Simple mode	15	-0.00172865	0.00231614	0.467806
	Weighted median	15	-0.00215755	0.00140757	0.125319
	Weighted mode	15	-0.00230083	0.00198484	0.265764
Free cholesterol in very large HDL	Inverse variance weighted	15	-0.000532174	0.00123187	0.665739
	MR Egger	15	-0.00449035	0.00330476	0.197335
	Simple mode	15	-0.00218726	0.00196682	0.284837
	Weighted median	15	-0.00193342	0.00129808	0.136372
	Weighted mode	15	-0.00181788	0.00141384	0.219383
Free cholesterol to esterified cholesterol ratio	Inverse variance weighted	14	-0.00241599	0.00145985	0.0979332
	MR Egger	14	-0.00512458	0.00237497	0.0519202
	Simple mode	14	-0.00263779	0.00277845	0.359746
	Weighted median	14	-0.00342295	0.00150503	0.0229456
	Weighted mode	14	-0.00523532	0.00160281	0.00613243
Frequency of depressed mood in last 2 weeks	Inverse variance weighted	7	0.0183099	0.0143567	0.202184
	MR Egger	7	0.000368622	0.0717701	0.996101
	Simple mode	7	0.00885106	0.0265594	0.750279
	Weighted median	7	0.0111747	0.0179366	0.533278
	Weighted mode	7	0.00758622	0.0259539	0.779904
Frequency of other exercises in last 4 weeks	Wald ratio	1	-0.000781665	0.012502	0.950146
Frequency of stair climbing in last 4 weeks	Inverse variance weighted	5	-0.00556548	0.00840939	0.508088
	MR Egger	5	-0.102438	0.106715	0.40791
	Simple mode	5	-0.0124041	0.0131405	0.39864
	Weighted median	5	-0.00855709	0.0105887	0.419012
	Weighted mode	5	-0.0120008	0.0146466	0.458595
Frequency of tenseness / restlessness in last 2 weeks	Inverse variance weighted	9	0.0229771	0.0134016	0.0864367
	MR Egger	9	0.0701181	0.032489	0.0677866
	Simple mode	9	0.0129799	0.0268354	0.64157
	Weighted median	9	0.0201137	0.0167813	0.230694
	Weighted mode	9	0.0134775	0.026287	0.62201
Frequency of tiredness / lethargy in last 2 weeks	Inverse variance weighted	20	0.00926921	0.00621139	0.135622
	MR Egger	20	0.021952	0.0213369	0.317187
	Simple mode	20	0.0133648	0.018039	0.467823
	Weighted median	20	0.0127246	0.00869839	0.143503
	Weighted mode	20	0.0137057	0.0164158	0.414144
Frequency of unenthusiasm / disinterest in last 2 weeks	Inverse variance weighted	4	0.0193801	0.018093	0.28411
	MR Egger	4	0.124993	0.105809	0.358919
	Simple mode	4	0.025411	0.0307302	0.468921
	Weighted median	4	0.0253486	0.0209031	0.225255
	Weighted mode	4	0.0326064	0.0264281	0.305131
Frequency of walking for pleasure in last 4 weeks	Inverse variance weighted	2	0.0128737	0.00964419	0.181921
Gamma-glutamylglutamine	Inverse variance weighted	3	0.027383	0.0139106	0.0490104
	MR Egger	3	-0.0128085	0.0481031	0.83433
	Simple mode	3	0.0419979	0.022397	0.201607
	Weighted median	3	0.0297679	0.0150946	0.0486
	Weighted mode	3	0.0158815	0.0177232	0.464769
Gamma-glutamylphenylalanine	Inverse variance weighted	2	0.021303	0.0576525	0.71175
Gamma-glutamyltyrosine	Inverse variance weighted	5	-0.00849771	0.0156959	0.588233
	MR Egger	5	0.116948	0.121454	0.406632
	Simple mode	5	-0.0200909	0.0255484	0.475613
	Weighted median	5	-0.0110157	0.0195368	0.572862
	Weighted mode	5	-0.0208724	0.0263982	0.473374
Gamma-glutamylvaline	Wald ratio	1	-0.0244634	0.0285132	0.390911
Gamma-linolenic acid (18:3n6)	Inverse variance weighted	395	2.588e-05	0.000404709	0.949012
	MR Egger	395	-0.00233959	0.00104936	0.0263429
	Simple mode	395	6.6778e-05	0.00136336	0.96096
	Weighted median	395	-0.000121745	0.000630983	0.847002
	Weighted mode	395	6.6778e-05	0.000696544	0.923672
Getting up in morning	Inverse variance weighted	39	0.00165267	0.00459811	0.719279
	MR Egger	39	-0.00564669	0.0148603	0.706129
	Simple mode	39	-0.00741263	0.0134074	0.583586
	Weighted median	39	-2.16191e-05	0.00648941	0.997342
	Weighted mode	39	-0.00741263	0.0133392	0.581672
Glucose	Inverse variance weighted	4	-0.000921489	0.00301754	0.760079
	MR Egger	4	-0.00970565	0.00681043	0.290183
	Simple mode	4	-0.00325743	0.00409002	0.483982
	Weighted median	4	-0.00208275	0.00241773	0.388991
	Weighted mode	4	-0.00340633	0.00283747	0.316101
Glutamine	Inverse variance weighted	5	0.00147569	0.00165056	0.371293
	MR Egger	5	0.00136858	0.00318969	0.696822
	Simple mode	5	-0.000296239	0.00319398	0.930563
	Weighted median	5	0.00134869	0.00184946	0.465859
	Weighted mode	5	0.00150024	0.00191495	0.47716
Glutaroyl carnitine	Inverse variance weighted	8	-0.00961182	0.00517127	0.0630703
	MR Egger	8	-0.0068824	0.0212814	0.757367
	Simple mode	8	-0.00583614	0.0109042	0.609072
	Weighted median	8	-0.00654437	0.0067882	0.335006
	Weighted mode	8	-0.00614213	0.00922424	0.526821
Glycine	Wald ratio	1	0.0070493	0.00487522	0.148193
Glycochenodeoxycholate	Wald ratio	1	0.00262732	0.00772354	0.733728
Glycoprotein acetyls	Inverse variance weighted	9	-0.00147329	0.00158572	0.352837
	MR Egger	9	0.00137105	0.00487164	0.786515
	Simple mode	9	-0.000817737	0.00273196	0.772323
	Weighted median	9	-0.000707763	0.00204681	0.729502
	Weighted mode	9	-0.00125242	0.00232233	0.604365
Glycoproteins	Inverse variance weighted	10	0.00160837	0.000727719	0.0270944
	MR Egger	10	0.00119397	0.00116013	0.333506
	Simple mode	10	0.000569759	0.00183621	0.763405
	Weighted median	10	0.00129747	0.000755904	0.0860806
	Weighted mode	10	0.00129404	0.000735199	0.112241
Gout	Inverse variance weighted	2	0.000394992	0.000653268	0.545418
Guilty feelings	Inverse variance weighted	17	0.0079027	0.0155197	0.610609
	MR Egger	17	-0.0710267	0.0995214	0.486381
	Simple mode	17	0.0408485	0.0323412	0.224669
	Weighted median	17	0.0257175	0.0180269	0.15369
	Weighted mode	17	0.0400838	0.0313535	0.219327
Had major operations	Wald ratio	1	0.0463492	0.0350532	0.186084
Had menopause	Inverse variance weighted	10	-0.00539647	0.0105145	0.607781
	MR Egger	10	-0.00834087	0.0267456	0.76312
	Simple mode	10	-0.00236636	0.0226043	0.918921
	Weighted median	10	-0.00801495	0.0124986	0.521349
	Weighted mode	10	-0.00853502	0.0165483	0.61845
Had other major operations	Wald ratio	1	-0.0418568	0.0310605	0.177791
Hair/balding pattern: Pattern 2	Inverse variance weighted	41	-0.00698075	0.00469912	0.137399
	MR Egger	41	-0.0276304	0.0123164	0.030625
	Simple mode	41	0.00214506	0.0187074	0.909285
	Weighted median	41	-0.00473721	0.00733019	0.518111
	Weighted mode	41	-0.0285777	0.0134258	0.0394997
Hair/balding pattern: Pattern 3	Inverse variance weighted	41	-0.00533211	0.00439272	0.224804
	MR Egger	41	-0.0160946	0.0115433	0.171127
	Simple mode	41	-0.00165789	0.0121753	0.892371
	Weighted median	41	-0.00694203	0.00664682	0.296294
	Weighted mode	41	-0.00804901	0.00780075	0.308352
Hair/balding pattern: Pattern 4	Inverse variance weighted	147	0.000658601	0.00217513	0.762052
	MR Egger	147	0.00120539	0.00506507	0.812232
	Simple mode	147	-0.00406097	0.00761316	0.594558
	Weighted median	147	0.000903838	0.00340756	0.790821
	Weighted mode	147	-9.29007e-05	0.00569659	0.987011
Hand grip strength (left)	Inverse variance weighted	85	-0.00519066	0.00352157	0.140491
	MR Egger	85	0.00315667	0.01429	0.825712
	Simple mode	85	-0.00591042	0.012361	0.633786
	Weighted median	85	-0.00471054	0.00490507	0.336883
	Weighted mode	85	-0.008325	0.011676	0.477819
Hand grip strength (right)	Inverse variance weighted	101	-0.00282876	0.00303	0.350519
	MR Egger	101	0.00543093	0.0116632	0.642492
	Simple mode	101	-0.0105465	0.0113326	0.354282
	Weighted median	101	-0.0028113	0.00431506	0.514718
	Weighted mode	101	-0.00684985	0.0120668	0.571538
Handedness (chirality/laterality): Left-handed	Inverse variance weighted	2	-0.117386	0.0574266	0.0409433
HbA1C	Inverse variance weighted	11	-0.00418546	0.00364372	0.250689
	MR Egger	11	-0.00907095	0.00871436	0.325067
	Simple mode	11	0.00453733	0.00900299	0.625193
	Weighted median	11	-0.00570488	0.00469551	0.224379
	Weighted mode	11	-0.00695903	0.00548655	0.233394
Headaches for 3+ months	Inverse variance weighted	2	7.70739e-05	0.0140189	0.995613
Health satisfaction	Wald ratio	1	0.0216527	0.0169097	0.200372
Hearing aid user	Wald ratio	1	-0.0372301	0.0828953	0.653343
Hearing difficulty/problems with background noise	Inverse variance weighted	15	-0.00528693	0.0118923	0.656634
	MR Egger	15	-0.0158336	0.063026	0.805569
	Simple mode	15	-0.032843	0.0320328	0.322616
	Weighted median	15	-0.0191996	0.0172833	0.266619
	Weighted mode	15	-0.031161	0.0286005	0.294321
Hearing difficulty/problems: Yes	Inverse variance weighted	23	-0.0171598	0.00978969	0.0796284
	MR Egger	23	0.0148992	0.033894	0.66473
	Simple mode	23	-0.0312556	0.0230969	0.189722
	Weighted median	23	-0.0249625	0.013919	0.072906
	Weighted mode	23	-0.0282079	0.0225607	0.224321
Heel bone mineral density (BMD) T-score automated	Inverse variance weighted	245	-0.000616922	0.000791256	0.435582
	MR Egger	245	-0.000441929	0.00161691	0.784842
	Simple mode	245	-0.000166734	0.00278379	0.952289
	Weighted median	245	-0.00169378	0.00126294	0.179875
	Weighted mode	245	-0.00158236	0.00156286	0.312314
Heel bone mineral density (BMD) T-score automated (left)	Inverse variance weighted	136	-0.000374219	0.000806447	0.642623
	MR Egger	136	-0.00144633	0.00171357	0.400149
	Simple mode	136	-0.000710992	0.00267594	0.790877
	Weighted median	136	-0.000258073	0.00136986	0.850568
	Weighted mode	136	-0.000891982	0.00160583	0.579496
Heel bone mineral density (BMD) T-score automated (right)	Inverse variance weighted	138	-0.000216533	0.000811398	0.789574
	MR Egger	138	-0.00117958	0.00167378	0.482177
	Simple mode	138	-0.00136625	0.0025449	0.592235
	Weighted median	138	-0.00051111	0.00143951	0.722545
	Weighted mode	138	-0.00103789	0.00153284	0.499483
Height	Inverse variance weighted	367	0.00316067	0.000749088	2.44992e-05
	MR Egger	367	0.00497157	0.00202805	0.014698
	Simple mode	367	0.00223279	0.00326941	0.495081
	Weighted median	367	0.00296684	0.0010761	0.00583267
	Weighted mode	367	0.0030163	0.00301382	0.317574
Heptanoate (7:0)	Inverse variance weighted	2	-0.00181572	0.0239879	0.939663
Hexadecanedioate	Inverse variance weighted	3	-0.0105478	0.00423782	0.0128115
	MR Egger	3	-0.02297	0.0149141	0.366613
	Simple mode	3	-0.0129865	0.00630871	0.17577
	Weighted median	3	-0.012527	0.0046092	0.00657144
	Weighted mode	3	-0.0126631	0.00530393	0.139614
Hexanoylcarnitine	Inverse variance weighted	4	0.00102141	0.00671381	0.87908
	MR Egger	4	-0.00460586	0.0152887	0.791653
	Simple mode	4	-0.00353844	0.00847912	0.704516
	Weighted median	4	-0.000550653	0.00505495	0.913255
	Weighted mode	4	-0.000788891	0.00501439	0.884981
High grade serous ovarian cancer	Inverse variance weighted	14	0.0027783	0.00305416	0.362993
	MR Egger	14	-0.000997157	0.00701387	0.889305
	Simple mode	14	-0.000616374	0.00134634	0.654645
	Weighted median	14	9.47183e-05	0.000916069	0.917648
	Weighted mode	14	0.000464218	0.00104083	0.66293
Hip circumference	Inverse variance weighted	282	0.00877193	0.00128344	8.21789e-12
	MR Egger	282	0.0147585	0.00371912	9.20504e-05
	Simple mode	282	0.0138367	0.0056546	0.0150185
	Weighted median	282	0.010406	0.00187037	2.64268e-08
	Weighted mode	282	0.0134365	0.00414762	0.00134093
Hippocampus volume	Inverse variance weighted	2	5.92176e-07	7.74606e-06	0.939062
Histidine	Inverse variance weighted	5	0.00619744	0.00735579	0.399494
	MR Egger	5	0.00198031	0.048302	0.969873
	Simple mode	5	-0.00136254	0.00427926	0.766108
	Weighted median	5	-0.000176377	0.00347502	0.95952
	Weighted mode	5	-0.00526637	0.00377336	0.235302
HOMA-B	Inverse variance weighted	3	0.00367344	0.0080895	0.649757
	MR Egger	3	0.0692866	0.0363958	0.307919
	Simple mode	3	0.00834822	0.00874038	0.44031
	Weighted median	3	0.00771145	0.00702141	0.272084
	Weighted mode	3	0.00846734	0.00750319	0.376273
Home area population density - urban or rural: England/Wales - Village - less sparse	Wald ratio	1	-0.158947	0.109662	0.147218
Home area population density - urban or rural: Scotland - Large Urban Area	Inverse variance weighted	291	-0.017219	0.00641992	0.00731567
	MR Egger	291	-0.0191957	0.0120786	0.113103
	Simple mode	291	-0.0149438	0.0356178	0.675118
	Weighted median	291	-0.0132054	0.00922488	0.152286
	Weighted mode	291	-0.00939329	0.0328206	0.774928
Homocitrulline	Wald ratio	1	-0.000160566	0.0107648	0.988099
HWESASXX*	Inverse variance weighted	2	-0.00495925	0.0141282	0.725575
Hydroxyisovaleroyl carnitine	Inverse variance weighted	2	0.0128663	0.0101166	0.203445
Hypoxanthine	Wald ratio	1	0.0143236	0.0174396	0.411459
IgA nephropathy	Wald ratio	1	0.000592762	0.000718839	0.409593
Illness injury bereavement stress in last 2 years: Death of a close relative	Inverse variance weighted	2	0.0376409	0.0431584	0.383123
Illness injury bereavement stress in last 2 years: Financial difficulties	Inverse variance weighted	3	-0.0156173	0.0456461	0.732246
	MR Egger	3	0.209444	0.368377	0.67088
	Simple mode	3	-0.0360498	0.0635803	0.627867
	Weighted median	3	-0.0292217	0.0543008	0.590477
	Weighted mode	3	-0.035767	0.0665276	0.644652
Illness injury bereavement stress in last 2 years: None of the above	Inverse variance weighted	2	-0.0534967	0.0347316	0.12349
Illnesses of father: Chronic bronchitis/emphysema	Inverse variance weighted	2	0.0194763	0.0894151	0.827571
Illnesses of father: Diabetes	Inverse variance weighted	14	0.000199231	0.0175126	0.990923
	MR Egger	14	-0.0483655	0.0408259	0.259078
	Simple mode	14	-0.0219854	0.0404486	0.595957
	Weighted median	14	-0.0195405	0.0218078	0.370236
	Weighted mode	14	-0.0199258	0.0239	0.419496
Illnesses of father: Heart disease	Inverse variance weighted	19	0.0375036	0.0347834	0.280943
	MR Egger	19	-0.0588983	0.0743374	0.439097
	Simple mode	19	0.0186228	0.0161738	0.264624
	Weighted median	19	0.0159866	0.012261	0.192283
	Weighted mode	19	0.0165218	0.0129556	0.218432
Illnesses of father: High blood pressure	Inverse variance weighted	6	0.0044238	0.0211222	0.834106
	MR Egger	6	-0.278584	0.205193	0.246112
	Simple mode	6	0.0362274	0.043994	0.447727
	Weighted median	6	0.00278222	0.0266449	0.916837
	Weighted mode	6	0.0257554	0.0468644	0.606256
Illnesses of father: Lung cancer	Inverse variance weighted	4	-0.0140018	0.0516874	0.786473
	MR Egger	4	-0.0940586	0.182175	0.657055
	Simple mode	4	-0.0710242	0.0643585	0.350352
	Weighted median	4	-0.0574185	0.0459239	0.21119
	Weighted mode	4	-0.0759841	0.0573542	0.277104
Illnesses of father: None of the above (group 1)	Inverse variance weighted	6	0.00447324	0.0164798	0.786055
	MR Egger	6	-0.0285127	0.0517651	0.611081
	Simple mode	6	-0.0153292	0.0303969	0.635481
	Weighted median	6	-0.0115215	0.0205018	0.574132
	Weighted mode	6	-0.0163923	0.0280006	0.583685
Illnesses of father: None of the above (group 2)	Inverse variance weighted	2	-0.00738687	0.0405296	0.85538
Illnesses of father: Prostate cancer	Inverse variance weighted	7	-0.0268639	0.0308551	0.383947
	MR Egger	7	0.0405901	0.0867424	0.659516
	Simple mode	7	0.037299	0.0661819	0.59346
	Weighted median	7	-0.00318181	0.0383769	0.933923
	Weighted mode	7	0.0353656	0.0639302	0.600122
Illnesses of mother: Alzheimer's disease/dementia	Inverse variance weighted	5	-0.0149255	0.0144869	0.302879
	MR Egger	5	-0.00150955	0.020975	0.947156
	Simple mode	5	0.00901312	0.0333287	0.800208
	Weighted median	5	-0.0113678	0.0114172	0.319408
	Weighted mode	5	-0.0106067	0.0124854	0.443442
Illnesses of mother: Breast cancer	Inverse variance weighted	11	0.017045	0.0230666	0.459939
	MR Egger	11	0.0265223	0.0659874	0.697113
	Simple mode	11	-0.0153371	0.0466747	0.749239
	Weighted median	11	0.00399288	0.02941	0.892006
	Weighted mode	11	-0.00784324	0.0495556	0.877393
Illnesses of mother: Chronic bronchitis/emphysema	Inverse variance weighted	2	-0.0476063	0.0920073	0.604864
Illnesses of mother: Diabetes	Inverse variance weighted	13	-0.00908518	0.0172763	0.598975
	MR Egger	13	-0.0436389	0.0418193	0.319102
	Simple mode	13	0.0428373	0.0487436	0.396751
	Weighted median	13	-0.0177975	0.0243441	0.464732
	Weighted mode	13	-0.0201206	0.0269042	0.468949
Illnesses of mother: Heart disease	Inverse variance weighted	4	-0.00567122	0.0200851	0.777668
	MR Egger	4	0.0320065	0.0371484	0.479719
	Simple mode	4	0.0134033	0.0334859	0.715758
	Weighted median	4	0.0102281	0.0237092	0.66618
	Weighted mode	4	0.0145844	0.0287942	0.647382
Illnesses of mother: High blood pressure	Inverse variance weighted	9	0.00785889	0.0186337	0.673203
	MR Egger	9	0.0386632	0.0985342	0.706449
	Simple mode	9	0.00603049	0.0369003	0.874236
	Weighted median	9	0.0123419	0.0211409	0.559362
	Weighted mode	9	0.0168315	0.0280378	0.564912
Illnesses of mother: None of the above (group 1)	Inverse variance weighted	4	-0.0151458	0.0191443	0.428864
	MR Egger	4	0.0310968	0.0503489	0.599775
	Simple mode	4	-0.00820774	0.0332363	0.820881
	Weighted median	4	-0.00552528	0.0231077	0.81102
	Weighted mode	4	-0.000884331	0.0267305	0.975686
Illnesses of mother: None of the above (group 2)	Wald ratio	1	-0.137356	0.0553595	0.0130951
Illnesses of siblings: Diabetes	Inverse variance weighted	7	0.00453778	0.0218074	0.835163
	MR Egger	7	-0.0960217	0.0628709	0.187223
	Simple mode	7	0.00723283	0.0405403	0.864272
	Weighted median	7	0.000430229	0.0278459	0.987673
	Weighted mode	7	-0.00358666	0.0315811	0.913284
Illnesses of siblings: Heart disease	Inverse variance weighted	3	0.029456	0.030849	0.339657
	MR Egger	3	0.0121058	0.0752663	0.898476
	Simple mode	3	0.0369248	0.0395282	0.448847
	Weighted median	3	0.0352062	0.0340671	0.3014
	Weighted mode	3	0.0361788	0.0374499	0.435936
Illnesses of siblings: High blood pressure	Inverse variance weighted	13	0.0291404	0.0201221	0.147567
	MR Egger	13	-0.0515178	0.114088	0.660359
	Simple mode	13	0.0389384	0.0331449	0.262862
	Weighted median	13	0.030022	0.0191453	0.116855
	Weighted mode	13	0.0374934	0.031799	0.261218
Illnesses of siblings: None of the above (group 1)	Inverse variance weighted	8	-0.0200461	0.0323077	0.534945
	MR Egger	8	0.0490309	0.210712	0.823736
	Simple mode	8	-0.0293976	0.043862	0.524199
	Weighted median	8	-0.0252448	0.0237181	0.287162
	Weighted mode	8	-0.0284053	0.0417645	0.518275
Illnesses of siblings: Severe depression	Wald ratio	1	0.0800167	0.0846329	0.344426
Immunoglobulin G index levels	Inverse variance weighted	2	-0.000500154	0.000206777	0.0155717
Impedance of arm (left)	Inverse variance weighted	316	-0.00369245	0.00233975	0.114535
	MR Egger	316	-0.00834724	0.00692521	0.228979
	Simple mode	316	-0.0100044	0.00885629	0.259491
	Weighted median	316	-0.00764325	0.00244522	0.00177329
	Weighted mode	316	-0.0163511	0.00784836	0.0380234
Impedance of arm (right)	Inverse variance weighted	317	-0.00460028	0.00180758	0.0109282
	MR Egger	317	-0.0117177	0.00536495	0.0296903
	Simple mode	317	0.00319142	0.00822462	0.698253
	Weighted median	317	-0.00516696	0.00250563	0.0391942
	Weighted mode	317	0.00319142	0.00885815	0.718878
Impedance of leg (left)	Inverse variance weighted	323	-0.0100426	0.00152752	4.88212e-11
	MR Egger	323	-0.0202608	0.00407184	1.06128e-06
	Simple mode	323	-0.0143188	0.00549903	0.00964453
	Weighted median	323	-0.0130065	0.00177972	2.70785e-13
	Weighted mode	323	-0.0143188	0.00340969	3.46713e-05
Impedance of leg (right)	Inverse variance weighted	319	-0.00844074	0.00131841	1.53158e-10
	MR Egger	319	-0.0204147	0.00353775	1.88053e-08
	Simple mode	319	-0.01175	0.00535736	0.029014
	Weighted median	319	-0.0123639	0.00185809	2.85045e-11
	Weighted mode	319	-0.0140341	0.00336851	3.99409e-05
Impedance of whole body	Inverse variance weighted	354	-0.00749174	0.00156406	1.66826e-06
	MR Egger	354	-0.0190252	0.0043341	1.50299e-05
	Simple mode	354	-0.0133175	0.00689521	0.054233
	Weighted median	354	-0.0127181	0.00208385	1.03988e-09
	Weighted mode	354	-0.0159451	0.00467992	0.000732238
Indoleacetate	Inverse variance weighted	2	-0.0180392	0.0131097	0.168817
Indolelactate	Wald ratio	1	0.0237611	0.0199424	0.233462
Indolepropionate	Wald ratio	1	0.0136218	0.0108256	0.208286
Inflammatory bowel disease	Inverse variance weighted	112	0.00019952	0.000326517	0.541163
	MR Egger	112	-0.000337135	0.000780513	0.66663
	Simple mode	112	-0.000201279	0.00108711	0.853449
	Weighted median	112	-0.000134803	0.000493404	0.784692
	Weighted mode	112	-0.00049545	0.000621053	0.426714
Inosine	Wald ratio	1	-0.00138975	0.00496258	0.779443
Insulin disposition index	Wald ratio	1	0.00127257	0.00201074	0.526806
Intracranial volume	Wald ratio	1	-1.91208e-08	2.66137e-08	0.472475
Invasive mucinous ovarian cancer	Inverse variance weighted	3	0.000393395	0.000832462	0.636521
	MR Egger	3	0.0199241	0.01897	0.484387
	Simple mode	3	-0.000469195	0.00129349	0.751549
	Weighted median	3	0.00010148	0.000997322	0.918953
	Weighted mode	3	-0.000469195	0.00146375	0.778949
Iron	Inverse variance weighted	3	0.00270258	0.00183471	0.140744
	MR Egger	3	0.00663399	0.00239837	0.220848
	Simple mode	3	0.00336042	0.00148536	0.152043
	Weighted median	3	0.00335395	0.00132384	0.0112932
	Weighted mode	3	0.00336042	0.00128878	0.120969
Irritability	Inverse variance weighted	26	-0.0246703	0.0124762	0.0479971
	MR Egger	26	-0.134078	0.0751621	0.0870989
	Simple mode	26	0.00813006	0.0307632	0.793732
	Weighted median	26	-0.00945931	0.0151562	0.532548
	Weighted mode	26	0.00887254	0.0332175	0.79158
Ischaemic stroke	Wald ratio	1	8.31068e-05	0.000158465	0.599967
Isobutyrylcarnitine	Inverse variance weighted	3	0.00325776	0.00490233	0.506349
	MR Egger	3	0.00514679	0.0103418	0.706022
	Simple mode	3	0.00312434	0.00659305	0.682277
	Weighted median	3	0.00353547	0.00496104	0.476064
	Weighted mode	3	0.00375835	0.00542029	0.559769
Isoleucine	Wald ratio	1	-0.00605479	0.00407969	0.137775
Isovalerylcarnitine	Inverse variance weighted	3	-0.0139772	0.00662554	0.0348929
	MR Egger	3	-0.0354823	0.0919022	0.765434
	Simple mode	3	-0.0138289	0.00862876	0.250187
	Weighted median	3	-0.0143613	0.00727885	0.0484931
	Weighted mode	3	-0.0145818	0.00812615	0.214597
Job involves heavy manual or physical work	Inverse variance weighted	16	0.00523702	0.00489487	0.284664
	MR Egger	16	0.00241603	0.0257092	0.926461
	Simple mode	16	-0.0103199	0.0127966	0.432579
	Weighted median	16	0.00759147	0.00654175	0.245859
	Weighted mode	16	-0.00967117	0.0114937	0.41332
Job involves mainly walking or standing	Inverse variance weighted	7	0.000680358	0.00547758	0.901151
	MR Egger	7	-0.0414339	0.056492	0.496212
	Simple mode	7	0.0110555	0.0116503	0.379286
	Weighted median	7	0.00582155	0.00741408	0.432335
	Weighted mode	7	0.0115956	0.011055	0.334626
Job involves shift work	Wald ratio	1	-0.0155423	0.0198495	0.433621
Kynurenine	Inverse variance weighted	4	0.0133215	0.0242832	0.583286
	MR Egger	4	0.00366453	0.0505972	0.948854
	Simple mode	4	-0.0180903	0.0159159	0.338273
	Weighted median	4	0.00212799	0.0120071	0.85933
	Weighted mode	4	-0.00189923	0.0109015	0.872787
Lactate	Inverse variance weighted	2	-0.00720365	0.00447744	0.107643
Laurate (12:0)	Inverse variance weighted	2	-0.00596958	0.0254898	0.814833
Laurylcarnitine	Wald ratio	1	0.0323643	0.0122266	0.00811982
Leg fat mass (left)	Inverse variance weighted	281	0.0128781	0.00153923	5.93151e-17
	MR Egger	281	0.0155097	0.00469108	0.00106952
	Simple mode	281	0.0164369	0.00704276	0.0203104
	Weighted median	281	0.0143596	0.00230314	4.52421e-10
	Weighted mode	281	0.0159943	0.00494451	0.00136347
Leg fat mass (right)	Inverse variance weighted	282	0.013998	0.00155792	2.58572e-19
	MR Egger	282	0.0171223	0.0048592	0.000496874
	Simple mode	282	0.0169132	0.0071262	0.0182989
	Weighted median	282	0.0159303	0.00241756	4.4161e-11
	Weighted mode	282	0.0160438	0.00500918	0.00151704
Leg fat percentage (left)	Inverse variance weighted	248	0.0142589	0.00232666	8.87159e-10
	MR Egger	248	0.0113778	0.00854016	0.184005
	Simple mode	248	0.0185524	0.0101583	0.0690098
	Weighted median	248	0.0141385	0.0032359	1.2466e-05
	Weighted mode	248	0.0215392	0.0094632	0.0236966
Leg fat percentage (right)	Inverse variance weighted	246	0.016128	0.00226426	1.057e-12
	MR Egger	246	0.00648541	0.00849128	0.44574
	Simple mode	246	0.0158676	0.010053	0.115764
	Weighted median	246	0.0165297	0.00319163	2.23004e-07
	Weighted mode	246	0.0216915	0.00895114	0.0161048
Leg fat-free mass (left)	Inverse variance weighted	361	0.0133603	0.00150457	6.69565e-19
	MR Egger	361	0.0142203	0.00382572	0.00023376
	Simple mode	361	0.0173206	0.00685238	0.0119093
	Weighted median	361	0.0150105	0.00233481	1.28447e-10
	Weighted mode	361	0.0196468	0.00520679	0.000188316
Leg fat-free mass (right)	Inverse variance weighted	363	0.0130377	0.00149572	2.86375e-18
	MR Egger	363	0.0151212	0.00383884	9.82206e-05
	Simple mode	363	0.0180568	0.00700185	0.0103067
	Weighted median	363	0.0155566	0.00217598	8.72657e-13
	Weighted mode	363	0.020277	0.00497681	5.67479e-05
Leg predicted mass (left)	Inverse variance weighted	356	0.0135527	0.00152175	5.29231e-19
	MR Egger	356	0.0144274	0.00385825	0.000215087
	Simple mode	356	0.0181335	0.00765591	0.0183924
	Weighted median	356	0.0154567	0.00221012	2.67881e-12
	Weighted mode	356	0.0202802	0.0050123	6.39439e-05
Leg predicted mass (right)	Inverse variance weighted	361	0.0136069	0.00148935	6.47545e-20
	MR Egger	361	0.0151412	0.00384383	9.8279e-05
	Simple mode	361	0.0183654	0.00687275	0.00787788
	Weighted median	361	0.015723	0.00222522	1.59692e-12
	Weighted mode	361	0.0209972	0.00505068	4.02894e-05
Length of menstrual cycle	Inverse variance weighted	6	0.00305552	0.00250256	0.222102
	MR Egger	6	0.00164055	0.0063144	0.807834
	Simple mode	6	0.00269084	0.00466224	0.588846
	Weighted median	6	0.00305363	0.00308384	0.322075
	Weighted mode	6	0.00269084	0.00343513	0.468895
Leptin	Wald ratio	1	0.00231435	0.012072	0.847968
Leucine	Inverse variance weighted	3	-0.00367955	0.0024052	0.126059
	MR Egger	3	0.00633463	0.0161605	0.762174
	Simple mode	3	-0.00254248	0.0033997	0.532527
	Weighted median	3	-0.0025669	0.00262452	0.328051
	Weighted mode	3	-0.00245321	0.0030618	0.50706
Levulinate (4-oxovalerate)	Inverse variance weighted	2	-0.0239319	0.0218643	0.273706
Light smokers at least 100 smokes in lifetime	Inverse variance weighted	4	0.0156044	0.016842	0.354177
	MR Egger	4	0.0518572	0.0594676	0.475144
	Simple mode	4	0.0236718	0.0160284	0.236212
	Weighted median	4	0.0210225	0.0116137	0.0702726
	Weighted mode	4	0.0224646	0.0121781	0.162282
Linoleic acid (18:2n6)	Inverse variance weighted	108	-1.69149e-05	1.5157e-05	0.264431
	MR Egger	108	3.98882e-05	2.40053e-05	0.0995401
	Simple mode	108	-3.54032e-05	4.10303e-05	0.390147
	Weighted median	108	1.89593e-05	2.2203e-05	0.393156
	Weighted mode	108	2.81194e-06	1.97489e-05	0.887044
Loneliness isolation	Inverse variance weighted	5	0.0653545	0.0269164	0.01518
	MR Egger	5	0.183165	0.149085	0.306814
	Simple mode	5	0.0582316	0.044167	0.257781
	Weighted median	5	0.0591151	0.0350401	0.0915897
	Weighted mode	5	0.0585718	0.0437153	0.251347
Long-standing illness disability or infirmity	Inverse variance weighted	14	0.0500227	0.0130729	0.000130016
	MR Egger	14	0.0176308	0.0432234	0.690531
	Simple mode	14	0.035498	0.0236215	0.156793
	Weighted median	14	0.0424083	0.0153508	0.0057342
	Weighted mode	14	0.0467466	0.0186009	0.0259381
Lung adenocarcinoma	Inverse variance weighted	2	-0.00123092	0.000943559	0.192045
Lung cancer	Inverse variance weighted	5	-0.000351425	0.00110659	0.750806
	MR Egger	5	-0.00653617	0.00279043	0.101006
	Simple mode	5	-0.00176869	0.00154999	0.317506
	Weighted median	5	-0.0012805	0.00100022	0.200469
	Weighted mode	5	-0.00147017	0.00110409	0.253817
Lysine	Wald ratio	1	0.0694326	0.0267319	0.00939408
Malate	Wald ratio	1	-0.0263794	0.0218981	0.22834
Mannose	Wald ratio	1	0.0118169	0.00796219	0.137775
Margarate (17:0)	Wald ratio	1	-0.000411387	0.015614	0.97898
Maternal smoking around birth	Inverse variance weighted	7	0.0254497	0.0198386	0.19955
	MR Egger	7	-0.130451	0.0798664	0.16332
	Simple mode	7	0.0139167	0.0325078	0.683517
	Weighted median	7	0.00602311	0.0222831	0.78693
	Weighted mode	7	0.0139167	0.0326091	0.684433
Maximum heart rate during fitness test	Inverse variance weighted	3	0.00332228	0.0078034	0.670292
	MR Egger	3	0.0517289	0.0430981	0.442217
	Simple mode	3	0.00982377	0.0083538	0.360633
	Weighted median	3	0.0057298	0.0064416	0.373735
	Weighted mode	3	0.00845261	0.00826836	0.414168
MDC:%32+	Inverse variance weighted	208	0.000172628	0.000247024	0.484657
	MR Egger	208	-0.000480691	0.000985384	0.626195
	Simple mode	208	-0.00142248	0.00123386	0.250294
	Weighted median	208	-4.58133e-05	0.000349985	0.895854
	Weighted mode	208	-0.00149274	0.00120357	0.216284
Mean diameter for HDL particles	Inverse variance weighted	13	0.000283696	0.00142569	0.842272
	MR Egger	13	-0.0023814	0.0037637	0.539841
	Simple mode	13	-0.001753	0.00147162	0.256603
	Weighted median	13	-0.001182	0.00102584	0.249226
	Weighted mode	13	-0.00114235	0.00107184	0.307495
Mean diameter for LDL particles	Inverse variance weighted	8	1.73418e-05	0.00254328	0.99456
	MR Egger	8	-0.00659673	0.00605491	0.317752
	Simple mode	8	-1.85303e-05	0.00224512	0.993645
	Weighted median	8	-0.00041932	0.00166263	0.800884
	Weighted mode	8	-0.000413803	0.00160048	0.803421
Mean diameter for VLDL particles	Inverse variance weighted	14	-0.000469229	0.00156872	0.764851
	MR Egger	14	0.00640272	0.0055016	0.267127
	Simple mode	14	-0.00214173	0.00257529	0.420622
	Weighted median	14	-0.0014833	0.00151141	0.326393
	Weighted mode	14	-0.0015336	0.00194706	0.445028
Mean platelet volume	Inverse variance weighted	23	-0.0170647	0.00925904	0.0653248
	MR Egger	23	-0.0299221	0.0214524	0.177652
	Simple mode	23	-0.00504434	0.0193053	0.796298
	Weighted median	23	-0.0137259	0.0104479	0.188931
	Weighted mode	23	-0.0120253	0.0126863	0.353479
Mean time to correctly identify matches	Inverse variance weighted	30	-0.000520429	0.00473056	0.912398
	MR Egger	30	-9.57207e-05	0.0256681	0.997051
	Simple mode	30	-0.00554979	0.0124679	0.659533
	Weighted median	30	-0.00522579	0.00590341	0.376041
	Weighted mode	30	-0.00621027	0.0125744	0.625109
Medication for cholesterol blood pressure diabetes or take exogenous hormones: Blood pressure medication	Inverse variance weighted	59	-0.00303218	0.00664427	0.648131
	MR Egger	59	-0.00659711	0.022714	0.772532
	Simple mode	59	0.00282044	0.0195446	0.885757
	Weighted median	59	-0.00677962	0.0080318	0.398615
	Weighted mode	59	-0.00140346	0.0179775	0.938043
Medication for cholesterol blood pressure diabetes or take exogenous hormones: Cholesterol lowering medication	Inverse variance weighted	31	-0.0103183	0.0221689	0.641618
	MR Egger	31	-0.054687	0.0462986	0.247127
	Simple mode	31	-0.0162232	0.0212785	0.45176
	Weighted median	31	-0.0254362	0.0113494	0.025013
	Weighted mode	31	-0.0183484	0.0235264	0.441556
Medication for cholesterol blood pressure diabetes or take exogenous hormones: Hormone replacement therapy	Wald ratio	1	-0.0341638	0.0502319	0.496427
Medication for cholesterol blood pressure diabetes or take exogenous hormones: None of the above	Inverse variance weighted	25	0.0136182	0.0129132	0.291611
	MR Egger	25	0.029518	0.0440316	0.50929
	Simple mode	25	0.00352514	0.0261247	0.893788
	Weighted median	25	0.0146458	0.0119642	0.220901
	Weighted mode	25	-0.00492273	0.0258085	0.850333
Medication for cholesterol blood pressure or diabetes: Blood pressure medication	Inverse variance weighted	48	0.00274164	0.0058981	0.64205
	MR Egger	48	-0.00933405	0.0235712	0.693941
	Simple mode	48	0.0035316	0.0156111	0.822009
	Weighted median	48	-0.00154815	0.00694467	0.823592
	Weighted mode	48	0.00252009	0.0136885	0.854725
Medication for cholesterol blood pressure or diabetes: Cholesterol lowering medication	Inverse variance weighted	34	0.00311218	0.0139721	0.823736
	MR Egger	34	-0.0222045	0.0268837	0.414949
	Simple mode	34	0.000210225	0.012649	0.98684
	Weighted median	34	-0.00808063	0.00682142	0.236177
	Weighted mode	34	-0.00398696	0.00961961	0.681218
Medication for cholesterol blood pressure or diabetes: Insulin	Inverse variance weighted	7	-0.01075	0.0379893	0.777196
	MR Egger	7	0.0520893	0.0983077	0.618885
	Simple mode	7	0.0157206	0.0600338	0.802186
	Weighted median	7	0.0138181	0.0357844	0.699387
	Weighted mode	7	0.0235062	0.0388178	0.566996
Medication for cholesterol blood pressure or diabetes: None of the above	Inverse variance weighted	42	0.00333439	0.00674315	0.620963
	MR Egger	42	0.0324392	0.0210834	0.131774
	Simple mode	42	-0.0128682	0.0162159	0.432023
	Weighted median	42	0.00411808	0.00691919	0.551732
	Weighted mode	42	0.0150235	0.0131952	0.261496
Medication for pain relief constipation heartburn: Aspirin	Inverse variance weighted	9	-0.00268007	0.0401749	0.946813
	MR Egger	9	-0.0412572	0.118517	0.737989
	Simple mode	9	0.01015	0.0369019	0.790245
	Weighted median	9	0.0257209	0.0267953	0.337105
	Weighted mode	9	0.028078	0.0302843	0.380971
Medication for pain relief constipation heartburn: Ibuprofen (e.g. Nurofen)	Inverse variance weighted	4	-0.011361	0.0308666	0.712823
	MR Egger	4	0.0256619	0.317551	0.94295
	Simple mode	4	-0.0265237	0.0542145	0.658213
	Weighted median	4	-0.017776	0.0373145	0.633801
	Weighted mode	4	-0.0219161	0.0514285	0.698728
Medication for pain relief constipation heartburn: None of the above	Inverse variance weighted	17	-0.0015472	0.013214	0.906791
	MR Egger	17	0.0554332	0.0550927	0.330285
	Simple mode	17	-0.0186544	0.0253677	0.472761
	Weighted median	17	-0.00427618	0.014472	0.767628
	Weighted mode	17	-0.0159295	0.0249564	0.532314
Medication for pain relief constipation heartburn: Omeprazole (e.g. Zanprol)	Wald ratio	1	0.0131624	0.0988487	0.894069
Medication for pain relief constipation heartburn: Paracetamol	Inverse variance weighted	13	-0.00769589	0.0148914	0.605294
	MR Egger	13	-0.108821	0.0627578	0.110819
	Simple mode	13	-0.00295312	0.0346702	0.933525
	Weighted median	13	-0.010855	0.0190229	0.568254
	Weighted mode	13	-0.00295312	0.0336672	0.93155
Methionine	Wald ratio	1	-0.0740183	0.0531545	0.163767
Microalbuminuria	Wald ratio	1	-0.00289513	0.00237806	0.22344
Migraine in bipolar disorder	Wald ratio	1	0.00093737	0.000767202	0.221782
Mineral and other dietary supplements: Calcium	Inverse variance weighted	2	-0.000785099	0.0718259	0.991279
Mineral and other dietary supplements: Fish oil (including cod liver oil)	Inverse variance weighted	2	-0.0259862	0.0345305	0.451716
Mineral and other dietary supplements: Glucosamine	Inverse variance weighted	2	-0.109878	0.081779	0.17908
Mineral and other dietary supplements: None of the above	Inverse variance weighted	2	-0.0675065	0.0931501	0.468632
Miserableness	Inverse variance weighted	30	0.00220085	0.00873671	0.801112
	MR Egger	30	-0.0373074	0.0364954	0.315414
	Simple mode	30	0.00550704	0.0246688	0.824915
	Weighted median	30	0.00380879	0.0123371	0.757529
	Weighted mode	30	0.00683204	0.0229636	0.768194
Mono-unsaturated fatty acids	Inverse variance weighted	7	-0.00277596	0.00138419	0.0449129
	MR Egger	7	-0.00114046	0.00587593	0.853745
	Simple mode	7	-0.00364018	0.0024608	0.189555
	Weighted median	7	-0.00361819	0.0016997	0.033277
	Weighted mode	7	-0.00381759	0.00224186	0.139487
Mood swings	Inverse variance weighted	40	0.0134804	0.00884002	0.127278
	MR Egger	40	-0.00572051	0.0570656	0.920677
	Simple mode	40	0.0247941	0.0225015	0.277265
	Weighted median	40	0.0198931	0.0106437	0.0616234
	Weighted mode	40	0.024061	0.0232467	0.30703
Morning/evening person (chronotype)	Inverse variance weighted	85	0.00174283	0.00246839	0.480152
	MR Egger	85	0.00545042	0.00749658	0.469239
	Simple mode	85	0.00934293	0.00933609	0.31983
	Weighted median	85	0.00129688	0.00353519	0.713732
	Weighted mode	85	0.00356469	0.00861026	0.679926
Mother's age at death	Wald ratio	1	0.0136578	0.0182978	0.455416
Mouth/teeth dental problems: Bleeding gums	Wald ratio	1	-0.110072	0.0708565	0.120315
Mouth/teeth dental problems: Dentures	Inverse variance weighted	20	0.0133179	0.0163486	0.415289
	MR Egger	20	-0.0298588	0.0545848	0.591085
	Simple mode	20	-0.0309192	0.0427061	0.477887
	Weighted median	20	-0.0157456	0.018335	0.390464
	Weighted mode	20	-0.0289248	0.025559	0.271848
Mouth/teeth dental problems: Mouth ulcers	Inverse variance weighted	31	-0.0061866	0.0116441	0.595205
	MR Egger	31	-0.0183482	0.0228129	0.427773
	Simple mode	31	0.0224235	0.0245155	0.36766
	Weighted median	31	-0.00609525	0.0136399	0.654969
	Weighted mode	31	-0.00570741	0.0138623	0.683469
Mouth/teeth dental problems: None of the above	Inverse variance weighted	9	0.0190883	0.0162854	0.241152
	MR Egger	9	0.0564244	0.0411945	0.213096
	Simple mode	9	0.0223691	0.0271474	0.433824
	Weighted median	9	0.0153342	0.0180716	0.396146
	Weighted mode	9	0.0169722	0.0197694	0.415591
Mouth/teeth dental problems: Toothache	Wald ratio	1	-0.11882	0.123435	0.335744
Multiple sclerosis	Inverse variance weighted	46	8.96615e-05	0.000428952	0.834429
	MR Egger	46	0.000494562	0.000765187	0.521424
	Simple mode	46	-0.00014491	0.00103722	0.889512
	Weighted median	46	0.000358254	0.000511179	0.483403
	Weighted mode	46	0.000515951	0.000473109	0.281274
Myo-inositol	Inverse variance weighted	2	0.0257419	0.0185484	0.16519
Myristoleate (14:1n5)	Wald ratio	1	0.000326427	0.0123894	0.97898
N-(2-furoyl)glycine	Wald ratio	1	0.00626275	0.00493149	0.204103
N1-methyladenosine	Wald ratio	1	-0.0653554	0.0554756	0.238759
N2,N2-dimethylguanosine	Inverse variance weighted	2	-0.0246772	0.0284773	0.386185
N-acetylalanine	Wald ratio	1	0.0130914	0.0506811	0.796168
N-acetylglycine	Inverse variance weighted	2	0.0041016	0.00590639	0.48741
N-acetylornithine	Wald ratio	1	-0.00222148	0.00195431	0.255662
Nap during day	Inverse variance weighted	49	-0.00634399	0.00599964	0.290331
	MR Egger	49	0.00631212	0.0217201	0.772627
	Simple mode	49	0.00541055	0.0154567	0.727835
	Weighted median	49	-0.0010278	0.00737214	0.889121
	Weighted mode	49	-0.00367243	0.0122547	0.76572
Neo-conscientiousness	Wald ratio	1	-0.000404787	0.00085223	0.634806
Neo-openness to experience	Wald ratio	1	0.000166486	0.000853516	0.845346
Nervous feelings	Inverse variance weighted	28	-0.0220903	0.012575	0.0789715
	MR Egger	28	-0.0369504	0.0822682	0.657048
	Simple mode	28	-0.0175801	0.0344775	0.614263
	Weighted median	28	-0.0134333	0.0148161	0.364581
	Weighted mode	28	-0.012894	0.0300964	0.671742
Neuroblastoma	Inverse variance weighted	3	0.000896499	0.000659748	0.174194
	MR Egger	3	0.00438883	0.00655138	0.624239
	Simple mode	3	0.000229348	0.0010579	0.848473
	Weighted median	3	0.000606878	0.000802126	0.449298
	Weighted mode	3	0.000243224	0.00105738	0.839457
Neuroticism	Inverse variance weighted	9	-0.000516144	0.00579123	0.928982
	MR Egger	9	-0.0511281	0.0467509	0.310318
	Simple mode	9	0.011627	0.0117328	0.350717
	Weighted median	9	0.00109975	0.007339	0.880883
	Weighted mode	9	0.0108978	0.0138391	0.453707
Neuroticism score	Inverse variance weighted	64	0.00140151	0.000943215	0.137309
	MR Egger	64	-0.002525	0.00501947	0.616718
	Simple mode	64	0.000859733	0.00309754	0.782264
	Weighted median	64	0.0011763	0.00127477	0.356137
	Weighted mode	64	0.0014587	0.00311549	0.641251
NK:%Eff	Wald ratio	1	-0.00142875	0.00283838	0.614705
NKearly:%335+314-	Wald ratio	1	-0.000145418	0.00134832	0.914114
NKearly:%337+	Wald ratio	1	0.00566406	0.00312675	0.0700654
NKearly:%337+158b+	Wald ratio	1	0.0032575	0.00299353	0.276515
NKeff:%314-158a+	Inverse variance weighted	227	-0.000113632	0.000246274	0.644509
	MR Egger	227	0.000241698	0.00109354	0.825274
	Simple mode	227	0.00116776	0.00112316	0.299586
	Weighted median	227	2.47966e-05	0.000348242	0.943235
	Weighted mode	227	0.000909838	0.00107748	0.399331
NKeff:%314-R7-	Wald ratio	1	-0.000171623	0.0015913	0.914114
NKeff:%337+	Wald ratio	1	0.0028017	0.00308215	0.363346
Non-accidental death in close genetic family	Wald ratio	1	0.0224438	0.0322006	0.485804
Nonadecanoate (19:0)	Wald ratio	1	-0.000660027	0.025051	0.97898
Non-cancer illness code self-reported: angina	Inverse variance weighted	13	-0.0103351	0.0451183	0.818818
	MR Egger	13	-0.0614594	0.11023	0.588315
	Simple mode	13	0.0641189	0.0541234	0.259077
	Weighted median	13	0.0474423	0.0401555	0.237419
	Weighted mode	13	0.0508793	0.0497105	0.326257
Non-cancer illness code self-reported: ankylosing spondylitis	Inverse variance weighted	4	-0.0432485	0.0492313	0.379686
	MR Egger	4	-0.147979	0.103085	0.287632
	Simple mode	4	-0.0378596	0.0751751	0.649184
	Weighted median	4	-0.0592191	0.0519945	0.254724
	Weighted mode	4	-0.0612172	0.0541799	0.3407
Non-cancer illness code self-reported: anxiety/panic attacks	Wald ratio	1	-0.079659	0.207493	0.701044
Non-cancer illness code self-reported: asthma	Inverse variance weighted	72	0.00394285	0.00626334	0.529014
	MR Egger	72	0.00579731	0.0154199	0.708081
	Simple mode	72	0.000595784	0.0207234	0.977145
	Weighted median	72	0.0116978	0.00979524	0.232385
	Weighted mode	72	0.0148621	0.0148464	0.320201
Non-cancer illness code self-reported: bladder problem (not cancer)	Wald ratio	1	-0.345858	0.329224	0.293477
Non-cancer illness code self-reported: cholelithiasis/gall stones	Inverse variance weighted	13	-0.0143885	0.0421413	0.732777
	MR Egger	13	-0.0374251	0.0648551	0.57552
	Simple mode	13	-0.0861932	0.0918815	0.366695
	Weighted median	13	-0.0441685	0.036728	0.229137
	Weighted mode	13	-0.0493037	0.0387032	0.226822
Non-cancer illness code self-reported: chronic obstructive airways disease/copd	Wald ratio	1	0.811398	0.382988	0.0341242
Non-cancer illness code self-reported: crohns disease	Inverse variance weighted	6	0.132373	0.136131	0.330856
	MR Egger	6	0.0650817	0.228443	0.789869
	Simple mode	6	0.0740159	0.236812	0.767237
	Weighted median	6	0.118708	0.160846	0.460499
	Weighted mode	6	0.0363255	0.231708	0.881558
Non-cancer illness code self-reported: depression	Wald ratio	1	0.0237124	0.110678	0.830355
Non-cancer illness code self-reported: diabetes	Inverse variance weighted	37	0.00075125	0.0174163	0.965594
	MR Egger	37	-0.0363891	0.04412	0.415085
	Simple mode	37	-0.0172064	0.046551	0.713828
	Weighted median	37	-0.0172564	0.022944	0.451983
	Weighted mode	37	-0.0209048	0.026563	0.436438
Non-cancer illness code self-reported: diverticular disease/diverticulitis	Inverse variance weighted	2	-0.0772843	0.122283	0.527378
Non-cancer illness code self-reported: eczema/dermatitis	Inverse variance weighted	11	0.0568092	0.0375934	0.130751
	MR Egger	11	0.0145079	0.06297	0.822937
	Simple mode	11	0.0186611	0.0651555	0.780411
	Weighted median	11	0.0373282	0.0397018	0.347108
	Weighted mode	11	0.0293468	0.0452881	0.531579
Non-cancer illness code self-reported: emphysema/chronic bronchitis	Wald ratio	1	0.242716	0.209526	0.246699
Non-cancer illness code self-reported: enlarged prostate	Inverse variance weighted	7	-0.00192567	0.0766456	0.979956
	MR Egger	7	0.0194175	0.516723	0.971478
	Simple mode	7	0.0794538	0.150736	0.617033
	Weighted median	7	0.0362128	0.101576	0.721459
	Weighted mode	7	0.0771237	0.153987	0.634319
Non-cancer illness code self-reported: glaucoma	Inverse variance weighted	8	0.0335457	0.0621715	0.589496
	MR Egger	8	-0.205405	0.209543	0.364817
	Simple mode	8	-0.0101171	0.125354	0.937933
	Weighted median	8	-0.0234583	0.0812543	0.772809
	Weighted mode	8	-0.0434364	0.103176	0.686385
Non-cancer illness code self-reported: gout	Inverse variance weighted	22	0.00174445	0.0332517	0.958161
	MR Egger	22	0.000804997	0.0573039	0.988931
	Simple mode	22	-0.00786827	0.0679514	0.908917
	Weighted median	22	0.0206417	0.0334398	0.537052
	Weighted mode	22	0.0182778	0.0314838	0.567725
Non-cancer illness code self-reported: hayfever/allergic rhinitis	Inverse variance weighted	20	-0.0247549	0.0231167	0.284231
	MR Egger	20	-0.0971505	0.0891455	0.290178
	Simple mode	20	-0.115942	0.0657005	0.0936823
	Weighted median	20	-0.0358479	0.029507	0.224407
	Weighted mode	20	-0.102893	0.075589	0.189374
Non-cancer illness code self-reported: heart attack/myocardial infarction	Inverse variance weighted	10	0.000368644	0.0698228	0.995787
	MR Egger	10	-0.0478035	0.19303	0.810645
	Simple mode	10	0.0816373	0.0653337	0.242983
	Weighted median	10	0.0604677	0.0521057	0.245853
	Weighted mode	10	0.0536122	0.0573061	0.37393
Non-cancer illness code self-reported: hiatus hernia	Inverse variance weighted	2	0.0729231	0.118617	0.538701
Non-cancer illness code self-reported: high cholesterol	Inverse variance weighted	52	-0.00488129	0.0156699	0.755416
	MR Egger	52	-0.0177215	0.0296451	0.552678
	Simple mode	52	-0.0328123	0.0210076	0.124491
	Weighted median	52	-0.0212136	0.0100049	0.0339788
	Weighted mode	52	-0.0287035	0.0199014	0.155337
Non-cancer illness code self-reported: hypertension	Inverse variance weighted	157	0.0045816	0.00435981	0.293317
	MR Egger	157	-0.0129362	0.0131357	0.32625
	Simple mode	157	0.0092037	0.0160389	0.566905
	Weighted median	157	0.00467375	0.00550479	0.395862
	Weighted mode	157	0.00665091	0.0135357	0.623862
Non-cancer illness code self-reported: hyperthyroidism/thyrotoxicosis	Inverse variance weighted	6	0.199038	0.0520904	0.000132907
	MR Egger	6	0.104831	0.11029	0.39568
	Simple mode	6	0.171702	0.11182	0.18525
	Weighted median	6	0.162089	0.0614573	0.00835358
	Weighted mode	6	0.148257	0.0676763	0.0800284
Non-cancer illness code self-reported: hypertrophic cardiomyopathy (hcm / hocm)	Inverse variance weighted	35	-0.125614	0.31692	0.69184
	MR Egger	35	0.320085	0.850343	0.709015
	Simple mode	35	-0.705623	1.02182	0.494532
	Weighted median	35	-0.494144	0.406494	0.224128
	Weighted mode	35	-0.652394	0.927219	0.486471
Non-cancer illness code self-reported: hypopituitarism	Inverse variance weighted	14	0.328517	0.339848	0.333715
	MR Egger	14	-0.404224	0.993902	0.691386
	Simple mode	14	0.0391203	0.831415	0.963186
	Weighted median	14	0.276949	0.452867	0.540837
	Weighted mode	14	0.0676914	0.862642	0.938649
Non-cancer illness code self-reported: hypothyroidism/myxoedema	Inverse variance weighted	82	0.0250041	0.00896541	0.00528799
	MR Egger	82	0.0651497	0.0191143	0.00102559
	Simple mode	82	-0.00646779	0.0285702	0.821474
	Weighted median	82	0.0218455	0.0131596	0.096905
	Weighted mode	82	0.0286075	0.0189022	0.134057
Non-cancer illness code self-reported: iron deficiency anaemia	Wald ratio	1	-0.33961	0.336452	0.312789
Non-cancer illness code self-reported: kidney stone/ureter stone/bladder stone	Inverse variance weighted	3	0.049617	0.15341	0.746372
	MR Egger	3	-0.250269	6.72637	0.976324
	Simple mode	3	-0.0432873	0.208901	0.855025
	Weighted median	3	-0.0322392	0.180847	0.858513
	Weighted mode	3	-0.0426777	0.211476	0.858731
Non-cancer illness code self-reported: malabsorption/coeliac disease	Inverse variance weighted	14	0.0335651	0.0386255	0.384853
	MR Egger	14	0.0334535	0.0680255	0.631748
	Simple mode	14	0.0639927	0.0836886	0.458135
	Weighted median	14	0.0463025	0.0476086	0.330769
	Weighted mode	14	0.0348544	0.0421154	0.422834
Non-cancer illness code self-reported: mania/bipolar disorder/manic depression	Wald ratio	1	1.02615	0.466959	0.027984
Non-cancer illness code self-reported: migraine	Inverse variance weighted	13	-0.0189354	0.0392903	0.629851
	MR Egger	13	-0.284951	0.19143	0.164707
	Simple mode	13	-0.0488429	0.0749295	0.526785
	Weighted median	13	-0.0376849	0.0467809	0.420496
	Weighted mode	13	-0.0755898	0.0689278	0.294313
Non-cancer illness code self-reported: nasal polyps	Inverse variance weighted	5	-0.100484	0.255752	0.694396
	MR Egger	5	1.83182	1.62481	0.341599
	Simple mode	5	0.274683	0.276898	0.377349
	Weighted median	5	0.162598	0.204764	0.427152
	Weighted mode	5	0.246639	0.247433	0.37528
Non-cancer illness code self-reported: osteoarthritis	Inverse variance weighted	2	0.113817	0.0935651	0.223815
Non-cancer illness code self-reported: osteoporosis	Inverse variance weighted	8	0.0425151	0.0673608	0.527939
	MR Egger	8	-1.11941	0.624128	0.123045
	Simple mode	8	-0.0565813	0.115102	0.638059
	Weighted median	8	-0.0452237	0.0847683	0.593689
	Weighted mode	8	-0.0663291	0.110257	0.566416
Non-cancer illness code self-reported: pernicious anaemia	Inverse variance weighted	4	0.078152	0.269641	0.771941
	MR Egger	4	-0.149334	0.668906	0.844069
	Simple mode	4	0.472885	0.502798	0.416341
	Weighted median	4	0.140938	0.272355	0.604823
	Weighted mode	4	0.472885	0.487026	0.403183
Non-cancer illness code self-reported: pneumothorax	Inverse variance weighted	5	0.175758	0.493998	0.722
	MR Egger	5	-0.712557	2.21977	0.769269
	Simple mode	5	0.501259	0.73306	0.531665
	Weighted median	5	0.486367	0.631873	0.441464
	Weighted mode	5	0.507694	0.714186	0.516418
Non-cancer illness code self-reported: polio / poliomyelitis	Inverse variance weighted	5	-0.720116	0.541225	0.183343
	MR Egger	5	-0.835114	2.60022	0.769156
	Simple mode	5	-1.16126	0.776887	0.209293
	Weighted median	5	-1.10935	0.611043	0.0694476
	Weighted mode	5	-1.14858	0.745807	0.19839
Non-cancer illness code self-reported: psoriasis	Inverse variance weighted	18	-0.0753523	0.0277299	0.0065804
	MR Egger	18	-0.0840522	0.0370525	0.037495
	Simple mode	18	-0.033314	0.0865096	0.704946
	Weighted median	18	-0.0663992	0.0300094	0.0269245
	Weighted mode	18	-0.0693555	0.0323887	0.0470271
Non-cancer illness code self-reported: rheumatoid arthritis	Inverse variance weighted	8	0.0558241	0.0395986	0.158614
	MR Egger	8	0.104917	0.0765553	0.2196
	Simple mode	8	0.101767	0.0588061	0.127147
	Weighted median	8	0.0584253	0.0431403	0.175637
	Weighted mode	8	0.0598715	0.0430689	0.207089
Non-cancer illness code self-reported: type 2 diabetes	Inverse variance weighted	3	-0.0999655	0.167014	0.549476
	MR Egger	3	-0.705228	0.360218	0.300635
	Simple mode	3	-0.184077	0.197901	0.450489
	Weighted median	3	-0.103582	0.150112	0.490175
	Weighted mode	3	-0.118428	0.162801	0.542587
Non-cancer illness code self-reported: ulcerative colitis	Inverse variance weighted	8	0.116476	0.097059	0.230118
	MR Egger	8	0.106181	0.188746	0.594114
	Simple mode	8	0.261544	0.188558	0.20798
	Weighted median	8	0.136321	0.122442	0.265559
	Weighted mode	8	0.136956	0.15658	0.410754
Non-cancer illness code self-reported: uterine fibroids	Inverse variance weighted	5	0.0471524	0.104127	0.650668
	MR Egger	5	-0.235659	0.329369	0.525967
	Simple mode	5	-0.0315232	0.152749	0.846579
	Weighted median	5	0.0513819	0.103107	0.618248
	Weighted mode	5	-0.0461448	0.162629	0.790688
Non-cancer illness code self-reported: varicose veins	Inverse variance weighted	2	0.583623	0.245685	0.0175255
Non-cancer illness code self-reported: vitiligo	Inverse variance weighted	21	0.13673	0.307143	0.656198
	MR Egger	21	0.751707	0.844645	0.384613
	Simple mode	21	0.105152	0.826254	0.900003
	Weighted median	21	-0.0748998	0.422166	0.85918
	Weighted mode	21	-0.143552	0.845806	0.866934
Number of children fathered	Inverse variance weighted	2	-0.0159078	0.0209386	0.447412
Number of cigarettes currently smoked daily (current cigarette smokers)	Inverse variance weighted	3	0.00150932	0.00619717	0.80758
	MR Egger	3	-0.0339819	0.0295625	0.455796
	Simple mode	3	0.00740263	0.00917684	0.504536
	Weighted median	3	0.00146805	0.00435861	0.736256
	Weighted mode	3	-0.00505618	0.00452	0.379625
Number of cigarettes previously smoked daily	Inverse variance weighted	3	0.000699729	0.00642579	0.913287
	MR Egger	3	-0.0179454	0.0176671	0.495024
	Simple mode	3	0.0105229	0.0118022	0.466685
	Weighted median	3	0.000613947	0.00418531	0.883376
	Weighted mode	3	-0.00550436	0.00431939	0.330587
Number of days/week of moderate physical activity 10+ minutes	Inverse variance weighted	7	-0.0113509	0.00393824	0.00394872
	MR Egger	7	0.00574722	0.0271803	0.840886
	Simple mode	7	-0.00722105	0.00718235	0.353519
	Weighted median	7	-0.00832874	0.00524021	0.111972
	Weighted mode	7	-0.00698148	0.00661922	0.332157
Number of days/week of vigorous physical activity 10+ minutes	Inverse variance weighted	4	-0.00378932	0.0126538	0.764589
	MR Egger	4	-0.0471131	0.515809	0.935548
	Simple mode	4	0.0110729	0.0142792	0.494585
	Weighted median	4	0.00225203	0.0081116	0.781296
	Weighted mode	4	0.0122049	0.0122778	0.393466
Number of days/week walked 10+ minutes	Inverse variance weighted	11	-0.0022421	0.00367116	0.541377
	MR Egger	11	-0.0341875	0.0216254	0.148359
	Simple mode	11	-0.00429674	0.00754699	0.581693
	Weighted median	11	-0.00369073	0.0047155	0.433814
	Weighted mode	11	-0.00429674	0.00742487	0.575596
Number of full brothers	Wald ratio	1	0.00811079	0.0325656	0.803315
Number of incorrect matches in round	Inverse variance weighted	17	0.0021517	0.00605197	0.722188
	MR Egger	17	0.0462605	0.0285522	0.126016
	Simple mode	17	0.014608	0.0148099	0.338634
	Weighted median	17	0.008802	0.00800573	0.271566
	Weighted mode	17	0.0155333	0.0133174	0.260548
Number of live births	Inverse variance weighted	3	0.0127366	0.00847371	0.132821
	MR Egger	3	0.0132478	0.0617265	0.86541
	Simple mode	3	0.0154877	0.0116026	0.313594
	Weighted median	3	0.0151615	0.0104179	0.145576
	Weighted mode	3	0.0154418	0.0116085	0.314857
Number of operations self-reported	Inverse variance weighted	8	0.0281567	0.0176898	0.111455
	MR Egger	8	-0.019669	0.0559443	0.73717
	Simple mode	8	0.0705848	0.0357796	0.0891272
	Weighted median	8	0.0374125	0.0171906	0.0295309
	Weighted mode	8	0.0701304	0.0402061	0.12463
Number of self-reported cancers	Inverse variance weighted	8	-0.0438768	0.0429684	0.307188
	MR Egger	8	0.0645408	0.142368	0.666239
	Simple mode	8	-0.0326151	0.0699052	0.654986
	Weighted median	8	-0.0267071	0.0382777	0.485352
	Weighted mode	8	-0.0178868	0.0516919	0.739489
Number of self-reported non-cancer illnesses	Inverse variance weighted	20	-0.00100133	0.00871628	0.90854
	MR Egger	20	0.0113122	0.0404747	0.783056
	Simple mode	20	0.00562997	0.0177298	0.754295
	Weighted median	20	0.00479198	0.00901588	0.595069
	Weighted mode	20	0.00562997	0.0142753	0.697687
Number of treatments/medications taken	Inverse variance weighted	23	0.0157277	0.00928246	0.0901996
	MR Egger	23	0.00444228	0.0270679	0.871209
	Simple mode	23	0.0136392	0.0122684	0.278255
	Weighted median	23	0.0159545	0.00821233	0.0520467
	Weighted mode	23	0.0124779	0.010202	0.234239
Number of unsuccessful stop-smoking attempts	Wald ratio	1	-0.0157196	0.014679	0.284221
Obesity class 1	Inverse variance weighted	17	0.00401499	0.000831737	1.38445e-06
	MR Egger	17	0.00673802	0.00237217	0.012404
	Simple mode	17	0.00348342	0.00186513	0.0802386
	Weighted median	17	0.00382665	0.00127258	0.00263836
	Weighted mode	17	0.00381216	0.00154583	0.0253425
Obesity class 2	Inverse variance weighted	11	0.00366061	0.000681087	7.67283e-08
	MR Egger	11	0.00447692	0.00207038	0.0588402
	Simple mode	11	0.002792	0.00148594	0.089679
	Weighted median	11	0.00299044	0.000967192	0.00198894
	Weighted mode	11	0.0029219	0.00107658	0.021781
Obesity class 3	Inverse variance weighted	2	0.00205315	0.000834994	0.013937
Octadecanedioate	Inverse variance weighted	2	-0.0185637	0.00857556	0.0304094
Octanoylcarnitine	Inverse variance weighted	3	0.00402977	0.00750037	0.591077
	MR Egger	3	0.00659432	0.0246639	0.833679
	Simple mode	3	-0.00411028	0.00839949	0.673001
	Weighted median	3	0.00388114	0.00468073	0.407006
	Weighted mode	3	0.00148322	0.00575848	0.820818
Oleate (18:1n9)	Wald ratio	1	0.0324922	0.0249746	0.193255
Oleic acid (18:1n9)	Wald ratio	1	-0.00537391	0.00155618	0.000553822
Oleoylcarnitine	Wald ratio	1	-0.00323194	0.0152084	0.831708
Oligoclonal band status	Wald ratio	1	0.000628684	0.000752295	0.403331
Omega-3 fatty acids	Inverse variance weighted	6	0.00111472	0.00272435	0.682416
	MR Egger	6	0.0179183	0.00719642	0.0674924
	Simple mode	6	-0.00518654	0.00342999	0.190909
	Weighted median	6	-0.000131942	0.00267353	0.96064
	Weighted mode	6	0.0079614	0.00384644	0.0932624
Omega-6 fatty acids	Inverse variance weighted	12	-0.00335059	0.0014366	0.0196844
	MR Egger	12	-0.00643815	0.00352313	0.0975904
	Simple mode	12	-0.00318042	0.00266622	0.25802
[truncated: 1,280 more rows]

## Sheet: ST5
Supplementary Table 5: SNPs for traits used in the MR analyses
Exposure	SNP	b	se	p
?-linolenic acid (18:3n3) || id:1145	All - Inverse variance weighted
?-linolenic acid (18:3n3) || id:1145	All - MR Egger
1-arachidonoylglycerophosphocholine* || id:558	rs3738544	-0.0245973	0.021369	0.249701
1-arachidonoylglycerophosphocholine* || id:558	rs748196	-0.023888	0.0225784	0.290054
1-arachidonoylglycerophosphoinositol* || id:634	rs8736	-0.0084089	0.0152251	0.580739
1-arachidonoylglycerophosphoinositol* || id:634	rs9326061	0.00105299	0.0257306	0.967357
1-eicosadienoylglycerophosphocholine* || id:607	rs1535	-0.055402	0.017677	0.00172371
1-eicosatrienoylglycerophosphocholine* || id:602	rs3198697	0.0199912	0.0179929	0.266541
1-linoleoylglycerol (1-monolinolein) || id:445	rs11825181	-0.000481497	0.00896012	0.957144
1-linoleoylglycerophosphoethanolamine* || id:497	rs2070895	-0.0225089	0.0160831	0.16165
1-palmitoleoylglycerophosphocholine* || id:559	rs603424	0.000438412	0.0166397	0.97898
1-palmitoylglycerophosphoethanolamine || id:707	rs1532085	-0.000277421	0.0196027	0.988709
1-stearoylglycerol (1-monostearin) || id:425	rs6662425	0.00327401	0.0238017	0.890593
1-stearoylglycerophosphoethanolamine || id:654	rs588136	-0.0159715	0.014287	0.263607
1,5-anhydroglucitol (1,5-AG) || id:419	rs7570971	0.0214613	0.0104043	0.0391384
1,5-anhydroglucitol (1,5-AG) || id:419	rs9756306	-0.000412192	0.0230883	0.985756
1,6-anhydroglucose || id:422	rs10120252	-0.000416256	0.00935349	0.964504
10-undecenoate (11:1n1) || id:482	rs6077678	-0.0138532	0.0200114	0.488772
10-undecenoate (11:1n1) || id:482	rs9333029	-0.00197306	0.00726506	0.785943
18:2, linoleic acid (LA) || id:893	rs99780	-0.00801574	0.00241429	0.00089976
18:2, linoleic acid (LA) || id:893	rs76366838	-0.00496486	0.00373136	0.183328
18:2, linoleic acid (LA) || id:893	rs1800588	-0.00394436	0.00321087	0.219283
18:2, linoleic acid (LA) || id:893	rs144723570	-0.00483193	0.00394323	0.220435
18:2, linoleic acid (LA) || id:893	rs821840	-0.00480186	0.00436865	0.271697
18:2, linoleic acid (LA) || id:893	rs964184	-0.00283538	0.00260707	0.276784
18:2, linoleic acid (LA) || id:893	rs79225634	0.00394743	0.00374978	0.292475
18:2, linoleic acid (LA) || id:893	rs144064722	0.00380781	0.00493425	0.440286
18:2, linoleic acid (LA) || id:893	rs10402112	0.00221659	0.00308735	0.472783
18:2, linoleic acid (LA) || id:893	rs12239737	-0.00250973	0.00365396	0.492176
18:2, linoleic acid (LA) || id:893	rs4296389	-0.00265826	0.00488649	0.586441
18:2, linoleic acid (LA) || id:893	rs174418	-0.000227328	0.00405618	0.955306
1c+mDC:%32+ || id:268	rs4657090	0.00123265	0.00213854	0.564346
2-aminobutyrate || id:471	rs10022462	0.0141565	0.0295029	0.631345
2-hydroxyisobutyrate || id:427	rs493519	-0.0177022	0.0144454	0.220405
2-hydroxyisobutyrate || id:427	rs11160112	0.0287572	0.0254182	0.257902
2-hydroxyisobutyrate || id:427	rs11635023	-0.0166051	0.0225965	0.462429
2-hydroxypalmitate || id:710	rs9404466	0.0305924	0.0364565	0.401386
2-linoleoylglycerophosphocholine* || id:690	rs174450	-0.0664713	0.0210252	0.00156953
2-stearoylglycerophosphocholine* || id:689	rs2121073	0.0238911	0.0177796	0.179033
2-tetradecenoyl carnitine || id:702	rs274567	-0.00203688	0.0137963	0.882627
22:6, docosahexaenoic acid || id:852	rs261334	-0.00468264	0.00378083	0.215523
22:6, docosahexaenoic acid || id:852	rs2281591	0.00457232	0.00374524	0.222149
22:6, docosahexaenoic acid || id:852	rs11604424	-0.00542059	0.00512528	0.29023
22:6, docosahexaenoic acid || id:852	rs145717049	-0.00429158	0.00905222	0.635435
22:6, docosahexaenoic acid || id:852	rs143988316	-2.06006e-05	0.00414108	0.996031
2hr glucose || id:776	rs11782386	-0.0147634	0.00542265	0.00647799
2hr glucose || id:776	rs6975024	0.0073193	0.00446234	0.100956
2hr glucose || id:776	rs1019503	-0.00791892	0.00542749	0.144554
2hr glucose || id:776	rs11672660	-0.00498551	0.00359564	0.165581
2hr glucose || id:776	rs6547829	0.00670445	0.00553555	0.225833
2hr glucose || id:776	rs11717195	-0.00461187	0.00439384	0.293893
2hr glucose || id:776	rs12255372	-0.00302382	0.00409662	0.460439
3-(4-hydroxyphenyl)lactate || id:462	rs4625783	-0.0213329	0.0186077	0.251607
3-dehydrocarnitine* || id:500	rs316019	0.0153513	0.0245944	0.532511
3-dehydrocarnitine* || id:500	rs2291429	-0.00679893	0.0222749	0.760193
3-dehydrocarnitine* || id:500	rs273913	-0.00187419	0.0135211	0.889757
3-hydroxybutyrate || id:846	rs35909200	-0.00219642	0.00518108	0.671617
3-methyl-2-oxobutyrate || id:421	rs1440581	-0.00833402	0.0280627	0.766483
3-methyl-2-oxovalerate || id:383	rs11084396	0.0169261	0.0311344	0.586685
3-phenylpropionate (hydrocinnamate) || id:385	rs11647589	0.0143707	0.0126416	0.255628
4-acetamidobutanoate || id:339	rs7228099	-0.106855	0.0356597	0.00273089
4-acetamidobutanoate || id:339	rs721399	-0.00583322	0.0131279	0.656797
4-androsten-3beta,17beta-diol disulfate 1* || id:747	rs11761528	0.00387983	0.00869139	0.655309
4-androsten-3beta,17beta-diol disulfate 2* || id:748	rs2762353	0.0138248	0.0115345	0.230698
4-methyl-2-oxopentanoate || id:429	rs4941615	-0.0265089	0.0316996	0.403013
5-oxoproline || id:337	rs12550729	-0.0146814	0.00955973	0.124599
5alpha-androstan-3beta,17beta-diol disulfate || id:746	rs10278040	0.00501826	0.00377116	0.18329
Acetylphosphate || id:378	rs4970834	-0.0473032	0.0449002	0.292104
Acetylphosphate || id:378	rs2799635	0.0401592	0.0401012	0.316611
ADpSGEGDFXAEGGGVR* || id:601	rs651007	0.0957729	0.00644381	5.75003e-50
ADpSGEGDFXAEGGGVR* || id:601	rs601338	0.00982182	0.00830039	0.236692
ADSGEGDFXAEGGGVR* || id:539	rs4253236	0.0259779	0.00499055	1.93562e-07
Age at first live birth || id:UKB-a:319	rs8059365	-0.04223	0.0155867	0.0067412
Age at first live birth || id:UKB-a:319	rs6722254	0.0302795	0.0153905	0.0491349
Age at first live birth || id:UKB-a:319	rs7830431	-0.0289085	0.0157313	0.0661156
Age at first live birth || id:UKB-a:319	rs896686	-0.0228771	0.015537	0.140905
Age at first live birth || id:UKB-a:319	rs2230590	-0.0149268	0.0103115	0.147736
Age at first live birth || id:UKB-a:319	rs7046483	-0.0209492	0.0156589	0.180947
Age at first live birth || id:UKB-a:319	rs12435203	0.0155879	0.0158261	0.32465
Age at first live birth || id:UKB-a:319	rs34310332	-0.0133823	0.0150679	0.374468
Age at first live birth || id:UKB-a:319	rs9372625	-0.0127039	0.0153425	0.407658
Age at first live birth || id:UKB-a:319	rs13437378	0.0124808	0.015923	0.433145
Age at first live birth || id:UKB-a:319	rs11743711	0.0111178	0.0158381	0.482699
Age at first live birth || id:UKB-a:319	rs7321696	-0.00693195	0.0156928	0.658686
Age at first live birth || id:UKB-a:319	rs28409139	0.00503187	0.0131564	0.702116
Age at first live birth || id:UKB-a:319	rs11669516	0.00422059	0.0153433	0.783257
Age at first live birth || id:UKB-a:319	rs55773130	-0.00356642	0.0150511	0.812693
Age at first live birth || id:UKB-a:319	rs362307	-0.00211874	0.0150767	0.888241
Age at first live birth || id:UKB-a:319	rs7815125	0.000263159	0.0152926	0.986271
Age at last live birth || id:UKB-a:320	rs12868517	0.0275117	0.0158252	0.0821279
Age at last live birth || id:UKB-a:320	rs13132025	-0.0252161	0.0155551	0.105
Age at last live birth || id:UKB-a:320	rs4843554	0.003221	0.0153808	0.834123
Age at menarche || id:1095	rs6933660	-0.0337944	0.0102591	0.000987343
Age at menarche || id:1095	rs2947411	-0.0267762	0.00865321	0.00197238
Age at menarche || id:1095	rs11022756	-0.0227921	0.00785385	0.00370759
Age at menarche || id:1095	rs12598642	-0.0151895	0.0078885	0.0541634
Age at menarche || id:1095	rs3914188	-0.0162739	0.00877466	0.0636468
Age at menarche || id:1095	rs1659127	0.0146733	0.00825986	0.075658
Age at menarche || id:1095	rs1482853	0.0156647	0.0092175	0.0892343
Age at menarche || id:1095	rs7642134	-0.0151997	0.00926761	0.100986
Age at menarche || id:1095	rs2687729	-0.0139827	0.00880268	0.112182
Age at menarche || id:1095	rs740077	-0.0139161	0.00923213	0.131719
Age at menarche || id:1095	rs2344508	-0.0151639	0.01014	0.134798
Age at menarche || id:1095	rs466639	-0.00946987	0.00688305	0.168876
Age at menarche || id:1095	rs6694738	-0.0152012	0.0111217	0.171687
Age at menarche || id:1095	rs9997604	0.0133554	0.00987254	0.176126
Age at menarche || id:1095	rs6747380	0.008189	0.00704071	0.244792
Age at menarche || id:1095	rs633715	-0.00881175	0.00817361	0.281001
Age at menarche || id:1095	rs4840086	-0.010106	0.00958028	0.291481
Age at menarche || id:1095	rs16938437	0.00918963	0.00882869	0.29793
Age at menarche || id:1095	rs10938397	-0.00943939	0.00909553	0.29936
Age at menarche || id:1095	rs1516883	0.00375057	0.00405622	0.35515
Age at menarche || id:1095	rs12915845	0.00914926	0.00989651	0.35523
Age at menarche || id:1095	rs4369815	-0.007951	0.00862173	0.356422
Age at menarche || id:1095	rs913588	-0.00832826	0.0100454	0.407068
Age at menarche || id:1095	rs9565073	-0.00837347	0.0101396	0.408909
Age at menarche || id:1095	rs618678	0.00862174	0.0107089	0.42076
Age at menarche || id:1095	rs12291726	0.00643089	0.00817958	0.431742
Age at menarche || id:1095	rs7119712	0.00745502	0.00954895	0.434969
Age at menarche || id:1095	rs852069	0.00751664	0.00989972	0.447686
Age at menarche || id:1095	rs2184968	-0.00712353	0.00953642	0.455075
Age at menarche || id:1095	rs9555810	-0.00589049	0.0080376	0.46364
Age at menarche || id:1095	rs3733632	-0.00713912	0.009753	0.464173
Age at menarche || id:1095	rs2179786	0.00611877	0.00887833	0.49071
Age at menarche || id:1095	rs13179411	-0.00484758	0.00797468	0.543273
Age at menarche || id:1095	rs12148769	0.00598878	0.0100698	0.552025
Age at menarche || id:1095	rs9635759	-0.00373329	0.00654233	0.568246
Age at menarche || id:1095	rs2303100	0.00503139	0.00903732	0.577708
Age at menarche || id:1095	rs11715566	-0.0036349	0.00657631	0.58045
Age at menarche || id:1095	rs2617056	-0.00528575	0.00971811	0.586505
Age at menarche || id:1095	rs17351680	0.00568425	0.0106705	0.594238
Age at menarche || id:1095	rs13215865	0.00501329	0.0101632	0.621816
Age at menarche || id:1095	rs7821178	-0.00389202	0.00802811	0.627819
Age at menarche || id:1095	rs3115627	0.00435232	0.00949537	0.646692
Age at menarche || id:1095	rs10483727	-0.00424197	0.00948762	0.654798
Age at menarche || id:1095	rs3870341	0.00247877	0.00906519	0.784516
Age at menarche || id:1095	rs7944630	-0.00189923	0.0073873	0.797106
Age at menarche || id:1095	rs12003641	0.00191254	0.0075649	0.80041
Age at menarche || id:1095	rs6758290	0.00207357	0.00857487	0.80892
Age at menarche || id:1095	rs6770162	-0.00218841	0.00952653	0.818311
Age at menarche || id:1095	rs7103411	-0.00203974	0.00977388	0.834688
Age at menarche || id:1095	rs7853970	-0.00194069	0.00935432	0.835647
Age at menarche || id:1095	rs11767400	-0.00216791	0.010618	0.838218
Age at menarche || id:1095	rs9647570	0.00157347	0.0107262	0.883374
Age at menarche || id:1095	rs10144321	-0.00104295	0.00967817	0.914184
Age at menarche || id:1095	rs2836950	-0.00107649	0.0101992	0.915942
Age at menarche || id:1095	rs10840031	-0.000700534	0.00972658	0.942584
Age at menarche || id:1095	rs888345	-0.000612495	0.00982895	0.950312
Age at menarche || id:1095	rs1079866	0.000366432	0.00699719	0.958235
Age at menarche || id:1095	rs2153127	9.07896e-05	0.00444948	0.983721
Age at menarche || id:1095	rs895526	-6.2297e-05	0.00993232	0.994996
Age at menopause || id:1004	rs930036	0.00608621	0.00185241	0.00101776
Age at menopause || id:1004	rs1800932	-0.00596159	0.00254309	0.0190663
Age at menopause || id:1004	rs365132	0.00300657	0.00142593	0.0349878
Age at menopause || id:1004	rs5762534	-0.00609847	0.00301157	0.0428659
Age at menopause || id:1004	rs10957156	-0.00498497	0.00282676	0.0778178
Age at menopause || id:1004	rs7259376	-0.00534215	0.0031152	0.0863696
Age at menopause || id:1004	rs4693089	0.00245282	0.00170791	0.150958
Age at menopause || id:1004	rs2241584	-0.00321317	0.00254023	0.205902
Age at menopause || id:1004	rs4886238	0.00245718	0.00202523	0.225021
Age at menopause || id:1004	rs12824058	-0.00284001	0.00248854	0.253773
Age at menopause || id:1004	rs6899676	0.00192505	0.00185451	0.299254
Age at menopause || id:1004	rs16991615	0.000795169	0.000787335	0.312519
Age at menopause || id:1004	rs1411478	0.00256785	0.00267937	0.337871
Age at menopause || id:1004	rs11031006	0.00185698	0.00222411	0.403757
Age at menopause || id:1004	rs13040088	0.00198564	0.00260955	0.44671
Age at menopause || id:1004	rs12371165	0.00171108	0.00272666	0.530308
Age at menopause || id:1004	rs12196873	0.00160146	0.00303967	0.598296
Age at menopause || id:1004	rs6856693	0.00112865	0.00216139	0.601541
Age at menopause || id:1004	rs10852344	-0.00110499	0.00217826	0.611956
Age at menopause || id:1004	rs2941505	-0.00140056	0.00283565	0.621369
Age at menopause || id:1004	rs2720044	0.000781455	0.00159738	0.624692
Age at menopause || id:1004	rs427394	0.00110812	0.00267168	0.678315
Age at menopause || id:1004	rs11668344	0.000358002	0.00086758	0.679867
Age at menopause || id:1004	rs16858210	-0.00116535	0.00284791	0.682397
Age at menopause || id:1004	rs349306	0.00092703	0.00227695	0.683908
Age at menopause || id:1004	rs4879656	0.00116252	0.00293942	0.69248
Age at menopause || id:1004	rs7125555	0.0010179	0.00285198	0.721159
Age at menopause || id:1004	rs1046089	-0.000521	0.00161871	0.747558
Age at menopause || id:1004	rs551087	-0.000880269	0.00290239	0.761668
Age at menopause || id:1004	rs1054875	-0.000524333	0.00185043	0.776903
Age at menopause || id:1004	rs4246511	-0.0004756	0.00172667	0.782976
Age at menopause || id:1004	rs1799949	-0.000560761	0.00260533	0.829583
Age at menopause || id:1004	rs10905065	-0.000592612	0.00318194	0.852255
Age at menopause || id:1004	rs763121	0.000344798	0.00225209	0.878318
Age at menopause || id:1004	rs704795	-0.000136994	0.00218279	0.949957
Age at menopause || id:1004	rs1713460	-3.57559e-05	0.00262977	0.989152
Age at menopause || id:1004	rs8070740	1.69341e-07	0.00266577	0.999949
Age completed full time education || id:UKB-a:505	rs10761785	0.0805746	0.0233505	0.000559211
Age completed full time education || id:UKB-a:505	rs114408770	-0.0323686	0.0216468	0.134835
Age completed full time education || id:UKB-a:505	rs2754275	-0.0365494	0.0259381	0.158806
Age completed full time education || id:UKB-a:505	rs9651317	-0.0314575	0.0225052	0.162176
Age completed full time education || id:UKB-a:505	rs11665242	-0.0263486	0.0220749	0.232633
Age completed full time education || id:UKB-a:505	rs10200379	-0.0228861	0.0241512	0.343324
Age completed full time education || id:UKB-a:505	rs9536961	-0.018257	0.0205501	0.374318
Age completed full time education || id:UKB-a:505	rs6508344	-0.0167324	0.025078	0.504635
Age completed full time education || id:UKB-a:505	rs2842183	-0.0141085	0.0213405	0.508538
Age completed full time education || id:UKB-a:505	rs6679399	-0.0143584	0.0238079	0.546447
Age completed full time education || id:UKB-a:505	rs13238996	-0.0149284	0.0255678	0.559303
Age completed full time education || id:UKB-a:505	rs57513571	0.0132574	0.0239094	0.579247
Age completed full time education || id:UKB-a:505	rs4731951	0.0133084	0.0251592	0.596827
Age completed full time education || id:UKB-a:505	rs7110786	-0.0104664	0.02138	0.624458
Age completed full time education || id:UKB-a:505	rs6676960	0.00990552	0.024053	0.68047
Age completed full time education || id:UKB-a:505	rs17835823	-0.00820432	0.0255052	0.747701
Age completed full time education || id:UKB-a:505	rs2295028	0.00390268	0.0243251	0.872536
Age completed full time education || id:UKB-a:505	rs6736898	-0.000444448	0.0246304	0.985603
Age started oral contraceptive pill || id:UKB-a:323	rs72636642	-0.0262811	0.0153672	0.0872271
Age started oral contraceptive pill || id:UKB-a:323	rs9311507	-0.0048885	0.0156684	0.755043
Age when periods started (menarche) || id:UKB-a:315	rs1553002	-0.0794477	0.0237349	0.000816053
Age when periods started (menarche) || id:UKB-a:315	rs59072247	0.0735943	0.0220125	0.000827908
Age when periods started (menarche) || id:UKB-a:315	rs6548237	-0.04715	0.0152344	0.00196836
Age when periods started (menarche) || id:UKB-a:315	rs61417237	0.0603295	0.022457	0.00722167
Age when periods started (menarche) || id:UKB-a:315	rs3136247	-0.0622452	0.0232374	0.00739166
Age when periods started (menarche) || id:UKB-a:315	rs114285994	-0.0570196	0.0218822	0.00916731
Age when periods started (menarche) || id:UKB-a:315	rs10832013	-0.0451515	0.0174933	0.00984925
Age when periods started (menarche) || id:UKB-a:315	rs2428493	-0.0501478	0.0197565	0.0111394
Age when periods started (menarche) || id:UKB-a:315	rs12607903	-0.0466668	0.0184924	0.0116174
Age when periods started (menarche) || id:UKB-a:315	rs1167796	-0.0574606	0.0251989	0.022591
Age when periods started (menarche) || id:UKB-a:315	rs2582924	0.0539562	0.0239086	0.0240223
Age when periods started (menarche) || id:UKB-a:315	rs561821	-0.0428954	0.0196935	0.0293944
Age when periods started (menarche) || id:UKB-a:315	rs141344917	0.047776	0.0223145	0.0322718
Age when periods started (menarche) || id:UKB-a:315	rs1543633	0.0483928	0.0241147	0.0447736
Age when periods started (menarche) || id:UKB-a:315	rs6451675	0.0466427	0.0240753	0.0527003
Age when periods started (menarche) || id:UKB-a:315	rs2300922	0.0388466	0.020127	0.0535976
Age when periods started (menarche) || id:UKB-a:315	rs6576457	0.0322815	0.0176614	0.0675803
Age when periods started (menarche) || id:UKB-a:315	rs7623273	-0.0294745	0.0163219	0.0709462
Age when periods started (menarche) || id:UKB-a:315	rs17817628	-0.0341522	0.0210162	0.104154
Age when periods started (menarche) || id:UKB-a:315	rs12716975	0.0360757	0.0231294	0.118824
Age when periods started (menarche) || id:UKB-a:315	rs7553348	-0.0195483	0.0127655	0.125686
Age when periods started (menarche) || id:UKB-a:315	rs9361178	-0.0269089	0.0176471	0.1273
Age when periods started (menarche) || id:UKB-a:315	rs3849531	-0.0358847	0.0242005	0.138125
Age when periods started (menarche) || id:UKB-a:315	rs62106258	-0.020716	0.0140772	0.141128
Age when periods started (menarche) || id:UKB-a:315	rs10948839	0.0307916	0.0212251	0.146858
Age when periods started (menarche) || id:UKB-a:315	rs2917677	-0.0189817	0.0138124	0.169362
Age when periods started (menarche) || id:UKB-a:315	rs35005436	-0.0299472	0.022004	0.173516
Age when periods started (menarche) || id:UKB-a:315	rs10794201	-0.0311444	0.0231713	0.178919
Age when periods started (menarche) || id:UKB-a:315	rs2764261	-0.0281923	0.0214639	0.189023
Age when periods started (menarche) || id:UKB-a:315	rs10090153	-0.0290075	0.0223021	0.193374
Age when periods started (menarche) || id:UKB-a:315	rs1362376	-0.0260374	0.0203299	0.200284
Age when periods started (menarche) || id:UKB-a:315	rs2087876	0.0281553	0.0228549	0.217981
Age when periods started (menarche) || id:UKB-a:315	rs4242497	-0.0274282	0.0224029	0.220833
Age when periods started (menarche) || id:UKB-a:315	rs12151356	0.024306	0.0202951	0.231062
Age when periods started (menarche) || id:UKB-a:315	rs193536	0.0180135	0.0152259	0.236776
Age when periods started (menarche) || id:UKB-a:315	rs509325	-0.0176525	0.014941	0.237411
Age when periods started (menarche) || id:UKB-a:315	rs3767357	-0.0155708	0.0134298	0.246284
Age when periods started (menarche) || id:UKB-a:315	rs12550650	0.0225863	0.0197261	0.252211
Age when periods started (menarche) || id:UKB-a:315	rs2907557	-0.0285039	0.0249319	0.252925
Age when periods started (menarche) || id:UKB-a:315	rs9849338	-0.0260097	0.0242745	0.283952
Age when periods started (menarche) || id:UKB-a:315	rs7606180	-0.0216356	0.0203458	0.287602
Age when periods started (menarche) || id:UKB-a:315	rs9349203	-0.0226334	0.0215318	0.293184
Age when periods started (menarche) || id:UKB-a:315	rs11893331	0.01339	0.013244	0.312006
Age when periods started (menarche) || id:UKB-a:315	rs61371450	0.0205967	0.0216287	0.340951
Age when periods started (menarche) || id:UKB-a:315	rs852033	0.0227061	0.0241898	0.347903
Age when periods started (menarche) || id:UKB-a:315	rs17006627	0.0180818	0.0196964	0.358607
Age when periods started (menarche) || id:UKB-a:315	rs9398808	-0.0151727	0.0166534	0.362248
Age when periods started (menarche) || id:UKB-a:315	rs5742915	-0.0202171	0.022253	0.363608
Age when periods started (menarche) || id:UKB-a:315	rs2167378	0.016098	0.0183555	0.380479
Age when periods started (menarche) || id:UKB-a:315	rs2798224	0.021459	0.0250803	0.392212
Age when periods started (menarche) || id:UKB-a:315	rs1899689	0.0213326	0.0249646	0.392821
Age when periods started (menarche) || id:UKB-a:315	rs72928140	-0.0137865	0.0172004	0.422832
Age when periods started (menarche) || id:UKB-a:315	rs12891481	-0.0195483	0.0246937	0.428575
Age when periods started (menarche) || id:UKB-a:315	rs146370649	0.0154868	0.0195778	0.428921
Age when periods started (menarche) || id:UKB-a:315	rs13130484	-0.0153206	0.019393	0.429523
Age when periods started (menarche) || id:UKB-a:315	rs9594366	0.017775	0.0226972	0.433546
Age when periods started (menarche) || id:UKB-a:315	rs6014657	-0.0175652	0.0232654	0.450254
Age when periods started (menarche) || id:UKB-a:315	rs11668832	-0.0155901	0.0207679	0.452843
Age when periods started (menarche) || id:UKB-a:315	rs78352137	-0.0114797	0.0152987	0.453034
Age when periods started (menarche) || id:UKB-a:315	rs9322076	0.014648	0.0202568	0.469608
Age when periods started (menarche) || id:UKB-a:315	rs7113874	-0.0123845	0.0173129	0.474405
Age when periods started (menarche) || id:UKB-a:315	rs77322567	0.0142129	0.0203329	0.484545
Age when periods started (menarche) || id:UKB-a:315	rs4141153	0.0111516	0.0167693	0.506049
Age when periods started (menarche) || id:UKB-a:315	rs62376854	-0.0159642	0.0242937	0.511095
Age when periods started (menarche) || id:UKB-a:315	rs4664605	0.0138076	0.0211801	0.514458
Age when periods started (menarche) || id:UKB-a:315	rs752278	0.0118848	0.0186509	0.523978
Age when periods started (menarche) || id:UKB-a:315	rs6747911	0.0146944	0.0237589	0.536259
Age when periods started (menarche) || id:UKB-a:315	rs7300571	0.0133028	0.0217743	0.54124
Age when periods started (menarche) || id:UKB-a:315	rs1981405	0.0132251	0.0224136	0.555157
Age when periods started (menarche) || id:UKB-a:315	rs771917	0.0126861	0.0230668	0.582339
Age when periods started (menarche) || id:UKB-a:315	rs2576733	-0.0081701	0.0148571	0.582379
Age when periods started (menarche) || id:UKB-a:315	rs10150677	-0.0135793	0.0246935	0.58238
Age when periods started (menarche) || id:UKB-a:315	rs2297605	-0.0105199	0.0195001	0.589555
Age when periods started (menarche) || id:UKB-a:315	rs12211649	0.0095481	0.0177777	0.59121
Age when periods started (menarche) || id:UKB-a:315	rs56283944	-0.0122413	0.0228373	0.591942
Age when periods started (menarche) || id:UKB-a:315	rs4660257	0.0104246	0.0202871	0.607355
Age when periods started (menarche) || id:UKB-a:315	rs62379978	-0.00697784	0.0138086	0.613331
Age when periods started (menarche) || id:UKB-a:315	rs7155448	-0.00787709	0.0173526	0.649869
Age when periods started (menarche) || id:UKB-a:315	rs7433864	-0.00679631	0.015015	0.650812
Age when periods started (menarche) || id:UKB-a:315	rs61992671	-0.00928524	0.0215625	0.666745
Age when periods started (menarche) || id:UKB-a:315	rs2046548	-0.00953535	0.0221763	0.66721
Age when periods started (menarche) || id:UKB-a:315	rs66806308	0.0104068	0.0246558	0.672965
Age when periods started (menarche) || id:UKB-a:315	rs730554	-0.00581915	0.0150464	0.698944
Age when periods started (menarche) || id:UKB-a:315	rs11130329	-0.00921231	0.0241111	0.702404
Age when periods started (menarche) || id:UKB-a:315	rs4351477	0.00785039	0.0207256	0.704853
Age when periods started (menarche) || id:UKB-a:315	rs4738266	0.00883909	0.0233902	0.705507
Age when periods started (menarche) || id:UKB-a:315	rs720884	0.00810329	0.0216315	0.707954
Age when periods started (menarche) || id:UKB-a:315	rs6712986	-0.00771538	0.0211032	0.714661
Age when periods started (menarche) || id:UKB-a:315	rs34726119	-0.00859021	0.0239612	0.719966
Age when periods started (menarche) || id:UKB-a:315	rs3810291	0.00830446	0.0231717	0.720053
Age when periods started (menarche) || id:UKB-a:315	rs59360790	0.00798959	0.0223345	0.720549
Age when periods started (menarche) || id:UKB-a:315	rs62520182	-0.00644047	0.0181868	0.723242
Age when periods started (menarche) || id:UKB-a:315	rs947992	0.00523814	0.0155952	0.73696
Age when periods started (menarche) || id:UKB-a:315	rs4735766	-0.00688533	0.0208963	0.741778
Age when periods started (menarche) || id:UKB-a:315	rs8180892	0.00786047	0.0248237	0.751508
Age when periods started (menarche) || id:UKB-a:315	rs12360772	0.0072855	0.0247191	0.768199
Age when periods started (menarche) || id:UKB-a:315	rs62180179	-0.00388573	0.0136284	0.775552
Age when periods started (menarche) || id:UKB-a:315	rs2245213	0.00516531	0.0195984	0.79212
Age when periods started (menarche) || id:UKB-a:315	rs7955427	0.00573976	0.0248394	0.817257
Age when periods started (menarche) || id:UKB-a:315	rs16917237	-0.00421535	0.0209104	0.840236
Age when periods started (menarche) || id:UKB-a:315	rs1933801	0.00113503	0.00609313	0.852225
Age when periods started (menarche) || id:UKB-a:315	rs3828002	0.00449847	0.0241844	0.852439
Age when periods started (menarche) || id:UKB-a:315	rs7538038	0.00393234	0.0239202	0.869421
Age when periods started (menarche) || id:UKB-a:315	rs2422137	-0.00370368	0.0232463	0.873414
Age when periods started (menarche) || id:UKB-a:315	rs7652234	-0.00311108	0.0239141	0.896492
Age when periods started (menarche) || id:UKB-a:315	rs10063744	-0.00245014	0.0231439	0.915689
Age when periods started (menarche) || id:UKB-a:315	rs7852169	0.00123346	0.0128056	0.923265
Age when periods started (menarche) || id:UKB-a:315	rs1172955	-0.00114346	0.0141574	0.935627
Age when periods started (menarche) || id:UKB-a:315	rs6027163	0.00182182	0.0233497	0.937809
Age when periods started (menarche) || id:UKB-a:315	rs4818008	-0.000658711	0.01697	0.969037
Age when periods started (menarche) || id:UKB-a:315	rs11123597	-0.000542746	0.0248057	0.982544
Age when periods started (menarche) || id:UKB-a:315	rs142058842	0.000182611	0.0136515	0.989327
Age when periods started (menarche) || id:UKB-a:315	rs1336794	0.000295461	0.0229197	0.989715
Age when periods started (menarche) || id:UKB-a:315	rs11605693	-8.49543e-05	0.0115177	0.994115
Alanine || id:840	rs2694917	-0.00538971	0.00502186	0.283159
Alanine || id:840	rs12578760	-0.00417228	0.00588192	0.478114
Alanine || id:840	rs149191093	0.00302054	0.00583114	0.604457
Alanine || id:840	rs4554975	0.00168917	0.00503471	0.737244
Alanine || id:840	rs2160387	-0.00097435	0.00485548	0.840957
Albumin || id:841	rs12500991	0.00247431	0.00734326	0.736155
Alcohol drinker status: Never || id:UKB-a:226	rs1229984	0.00413396	0.0890843	0.962987
Alcohol intake frequency. || id:UKB-a:25	rs571312	0.0536776	0.0150811	0.000371894
Alcohol intake frequency. || id:UKB-a:25	rs1893659	0.0317069	0.0112557	0.00484803
Alcohol intake frequency. || id:UKB-a:25	rs248558	0.0382797	0.0154504	0.0132276
Alcohol intake frequency. || id:UKB-a:25	rs838145	-0.0255688	0.0144001	0.0757979
Alcohol intake frequency. || id:UKB-a:25	rs35105141	-0.0239014	0.0140362	0.0885965
Alcohol intake frequency. || id:UKB-a:25	rs62466318	-0.0286503	0.0174243	0.100119
Alcohol intake frequency. || id:UKB-a:25	rs11787216	0.0231737	0.0142943	0.104978
Alcohol intake frequency. || id:UKB-a:25	rs13102973	-0.0275117	0.0170219	0.10604
Alcohol intake frequency. || id:UKB-a:25	rs13231886	0.027603	0.0176381	0.117591
Alcohol intake frequency. || id:UKB-a:25	rs17690703	0.0161089	0.0145362	0.267779
Alcohol intake frequency. || id:UKB-a:25	rs4726481	-0.0167967	0.0156496	0.283136
Alcohol intake frequency. || id:UKB-a:25	rs1788030	0.0176528	0.016915	0.296662
Alcohol intake frequency. || id:UKB-a:25	rs61873510	0.0162043	0.0160419	0.312436
Alcohol intake frequency. || id:UKB-a:25	rs36115739	-0.0157646	0.0161964	0.330384
Alcohol intake frequency. || id:UKB-a:25	rs13390019	0.0155924	0.017418	0.370687
Alcohol intake frequency. || id:UKB-a:25	rs17097556	0.015185	0.0175467	0.386816
Alcohol intake frequency. || id:UKB-a:25	rs58905411	0.00963666	0.0115719	0.40498
Alcohol intake frequency. || id:UKB-a:25	rs11940694	0.00661395	0.00810684	0.414587
Alcohol intake frequency. || id:UKB-a:25	rs2746025	-0.0124247	0.0156581	0.427484
Alcohol intake frequency. || id:UKB-a:25	rs1491754	0.0129872	0.0165128	0.431579
Alcohol intake frequency. || id:UKB-a:25	rs363096	0.0115249	0.0148219	0.43683
Alcohol intake frequency. || id:UKB-a:25	rs9923768	-0.0126954	0.0166218	0.444998
Alcohol intake frequency. || id:UKB-a:25	rs2181328	0.0121501	0.0166581	0.465768
Alcohol intake frequency. || id:UKB-a:25	rs66523860	0.0104896	0.0145494	0.470929
Alcohol intake frequency. || id:UKB-a:25	rs540606	-0.010767	0.0151475	0.477201
Alcohol intake frequency. || id:UKB-a:25	rs780569	-0.00963804	0.0172784	0.576976
Alcohol intake frequency. || id:UKB-a:25	rs62305780	-0.00562628	0.0108146	0.60289
Alcohol intake frequency. || id:UKB-a:25	rs650558	0.00795645	0.0168077	0.635942
Alcohol intake frequency. || id:UKB-a:25	rs6452788	0.00574798	0.0130506	0.659619
Alcohol intake frequency. || id:UKB-a:25	rs8049739	0.00339055	0.0100351	0.735461
Alcohol intake frequency. || id:UKB-a:25	rs113929582	0.0053445	0.0166072	0.74759
Alcohol intake frequency. || id:UKB-a:25	rs2159935	-0.004437	0.0165172	0.788215
Alcohol intake frequency. || id:UKB-a:25	rs34805485	-0.00332332	0.0173063	0.847719
Alcohol intake frequency. || id:UKB-a:25	rs6016781	-0.00304855	0.0159858	0.848758
Alcohol intake frequency. || id:UKB-a:25	rs9842406	0.00223313	0.0138179	0.871612
Alcohol intake frequency. || id:UKB-a:25	rs11039429	-0.000691445	0.0136263	0.95953
Alcohol intake versus 10 years previously || id:UKB-a:32	rs1000108	0.0462544	0.0285712	0.105465
Alcohol intake versus 10 years previously || id:UKB-a:32	rs264927	0.0380411	0.028368	0.179926
Alcohol intake versus 10 years previously || id:UKB-a:32	rs11791221	0.0320107	0.0316718	0.31216
Alcohol intake versus 10 years previously || id:UKB-a:32	rs12521723	-0.0158522	0.0325998	0.626778
Alcohol intake versus 10 years previously || id:UKB-a:32	rs13302979	-0.0106584	0.0330503	0.747082
Alcohol intake versus 10 years previously || id:UKB-a:32	rs516921	0.00430382	0.0315402	0.891462
Alcohol usually taken with meals || id:UKB-a:31	rs10233018	-0.0654464	0.0394299	0.0969514
Alcohol usually taken with meals || id:UKB-a:31	rs1322770	0.0522267	0.0337162	0.12138
Alcohol usually taken with meals || id:UKB-a:31	rs2799423	-0.0512985	0.0351509	0.144461
Alcohol usually taken with meals || id:UKB-a:31	rs28498124	-0.0517276	0.0396358	0.191867
Alcohol usually taken with meals || id:UKB-a:31	rs72720396	-0.0402615	0.0309848	0.193808
Alcohol usually taken with meals || id:UKB-a:31	rs2530412	0.0453605	0.0380336	0.23301
Alcohol usually taken with meals || id:UKB-a:31	rs73480560	-0.0387164	0.039302	0.324574
Alcohol usually taken with meals || id:UKB-a:31	rs7170186	-0.0378183	0.0399023	0.343246
Alcohol usually taken with meals || id:UKB-a:31	rs2447091	0.0233058	0.0352552	0.508573
Alcohol usually taken with meals || id:UKB-a:31	rs6690195	0.00891673	0.033418	0.789605
Alcohol usually taken with meals || id:UKB-a:31	rs113905912	0.0085363	0.0368218	0.816672
Alcohol usually taken with meals || id:UKB-a:31	rs6821766	0.00795707	0.0386603	0.836931
Alcohol usually taken with meals || id:UKB-a:31	rs4130609	-0.00646871	0.0395684	0.870139
Alcohol usually taken with meals || id:UKB-a:31	rs62247171	-0.00142538	0.0368144	0.969115
Alpha-hydroxyisovalerate || id:616	rs2403254	0.0151415	0.00849443	0.0746634
Alpha-hydroxyisovalerate || id:616	rs893971	-0.017356	0.017692	0.326588
Alpha-hydroxyisovalerate || id:616	rs12141041	0.00835043	0.0135771	0.538529
Alpha-ketoglutarate || id:577	rs7036192	-0.00889471	0.00873115	0.30833
Alzheimer's disease || id:298	rs2718058	0.0131758	0.00459377	0.0041282
Alzheimer's disease || id:298	rs1476679	0.0098075	0.00414356	0.0179365
Alzheimer's disease || id:298	rs28834970	-0.00588978	0.00356138	0.0981695
Alzheimer's disease || id:298	rs75364577	-0.00369398	0.00304253	0.224704
Alzheimer's disease || id:298	rs190982	0.00443551	0.00466804	0.342017
Alzheimer's disease || id:298	rs9331896	-0.00211473	0.00238783	0.375818
Alzheimer's disease || id:298	rs7274581	-0.00395647	0.00468089	0.397978
Alzheimer's disease || id:298	rs10792832	0.00197036	0.00252385	0.434982
Alzheimer's disease || id:298	rs10498633	-0.00333171	0.00427384	0.43565
Alzheimer's disease || id:298	rs10838725	-0.00336148	0.00472011	0.476365
Alzheimer's disease || id:298	rs17125944	0.00269216	0.00447735	0.547651
Alzheimer's disease || id:298	rs6733839	0.00101375	0.00180875	0.575161
Alzheimer's disease || id:298	rs10948363	0.0021749	0.00400284	0.586897
Alzheimer's disease || id:298	rs6656401	0.0012943	0.00268161	0.62934
Alzheimer's disease || id:298	rs9271087	0.00172592	0.00364492	0.635847
Alzheimer's disease || id:298	rs11218343	-0.00156038	0.00345047	0.651108
Alzheimer's disease || id:298	rs11771145	-0.00108252	0.00350809	0.757642
Alzheimer's disease || id:298	rs4147929	-0.000564306	0.00313395	0.857104
Alzheimer's disease || id:298	rs35349669	0.000552293	0.0045313	0.902991
Alzheimer's disease || id:298	rs983392	0.000343617	0.00322547	0.91516
Amygdala volume || id:1043	rs117253277	2.79026e-05	2.11836e-05	0.187779
Amyotrophic lateral sclerosis || id:1085	rs10139154	-0.0290015	0.0186489	0.119915
Amyotrophic lateral sclerosis || id:1085	rs7813314	-0.0274311	0.0179719	0.126928
Amyotrophic lateral sclerosis || id:1085	rs3849943	-0.0144021	0.00980995	0.142074
Amyotrophic lateral sclerosis || id:1085	rs75087725	0.0213848	0.0179186	0.232698
Amyotrophic lateral sclerosis || id:1085	rs12608932	-0.0112522	0.0157439	0.474791
Amyotrophic lateral sclerosis || id:1085	rs616147	-0.0043115	0.017868	0.809324
Amyotrophic lateral sclerosis || id:1085	rs35714695	-0.00158572	0.014956	0.915561
Androsterone sulfate || id:460	rs2525554	-0.0148009	0.00612568	0.0156834
Androsterone sulfate || id:460	rs182420	-0.0104335	0.00788757	0.185911
Anorexia nervosa || id:45	rs2073824	0.0005405	0.000180374	0.00273049
Apolipoprotein A-I || id:842	rs174594	0.0193399	0.00493598	8.92341e-05
Apolipoprotein A-I || id:842	rs1461729	-0.0173903	0.0065259	0.00770303
Apolipoprotein A-I || id:842	rs73424577	-0.00593971	0.00552378	0.282241
Apolipoprotein A-I || id:842	rs247617	-0.00195453	0.00185153	0.291139
Apolipoprotein A-I || id:842	rs6507939	0.00280359	0.00443204	0.527013
Apolipoprotein A-I || id:842	rs1883025	-0.00222499	0.00492373	0.651348
Apolipoprotein A-I || id:842	rs261291	-0.000482116	0.00247392	0.845487
Apolipoprotein A-I || id:842	rs11632618	0.000288044	0.00383735	0.940164
Apolipoprotein A-I || id:842	rs75835816	0.000209049	0.00594926	0.971969
Apolipoprotein B || id:843	rs1081105	-0.00742982	0.00466164	0.110976
Apolipoprotein B || id:843	rs6756629	0.0071983	0.00622808	0.247771
Apolipoprotein B || id:843	rs150617279	0.00486018	0.00569675	0.393577
Apolipoprotein B || id:843	rs10056811	0.00355888	0.004211	0.398034
Apolipoprotein B || id:843	rs142130958	0.00188652	0.00264767	0.476143
Apolipoprotein B || id:843	rs115849089	0.00271278	0.00536737	0.613263
Apolipoprotein B || id:843	rs11591147	-0.00140926	0.00297588	0.635813
Apolipoprotein B || id:843	rs3005923	-0.00282056	0.00682634	0.679469
Apolipoprotein B || id:843	rs2495477	0.00132326	0.00576826	0.818556
Apolipoprotein B || id:843	rs2980875	-0.000231539	0.00491554	0.962431
Arachidonate (20:4n6) || id:319	rs174548	0.0299645	0.00754115	7.08321e-05
Arachidonic acid (20:4n6) || id:1141	rs174528	0.000739873	0.000216919	0.000647649
Arachidonic acid (20:4n6) || id:1141	rs17811780	-0.00439587	0.00174209	0.0116251
Arachidonic acid (20:4n6) || id:1141	rs17014024	-0.000961048	0.000387317	0.0130906
Arachidonic acid (20:4n6) || id:1141	rs6060682	-0.000656801	0.000267281	0.0139968
Arachidonic acid (20:4n6) || id:1141	rs11726352	-0.00106886	0.000447476	0.0169103
Arachidonic acid (20:4n6) || id:1141	rs12639648	0.00129854	0.000602001	0.0310026
Arachidonic acid (20:4n6) || id:1141	rs6658106	0.000996029	0.000507117	0.0495181
Arachidonic acid (20:4n6) || id:1141	rs13325952	0.000243584	0.000129763	0.0604977
Arachidonic acid (20:4n6) || id:1141	rs10040997	-0.00143774	0.000783134	0.066375
Arachidonic acid (20:4n6) || id:1141	rs6750701	-0.0023308	0.00127037	0.066543
Arachidonic acid (20:4n6) || id:1141	rs11578575	-0.000928726	0.00051981	0.0739916
Arachidonic acid (20:4n6) || id:1141	rs7778698	-0.00277037	0.00155382	0.074596
Arachidonic acid (20:4n6) || id:1141	rs4359352	0.000978023	0.000571203	0.0868572
Arachidonic acid (20:4n6) || id:1141	rs12297743	0.000668427	0.000393551	0.0894232
Arachidonic acid (20:4n6) || id:1141	rs11917725	-0.000812233	0.000492587	0.0991654
Arachidonic acid (20:4n6) || id:1141	rs16943026	0.000963055	0.000584529	0.0994403
Arachidonic acid (20:4n6) || id:1141	rs7226534	0.000659758	0.000422922	0.11876
Arachidonic acid (20:4n6) || id:1141	rs13128117	0.000287007	0.000194436	0.139917
Arachidonic acid (20:4n6) || id:1141	rs3088245	-0.000422284	0.000287451	0.141816
Arachidonic acid (20:4n6) || id:1141	rs16959795	0.00131971	0.00090308	0.143922
Arachidonic acid (20:4n6) || id:1141	rs1741	0.00269031	0.00186693	0.149575
Arachidonic acid (20:4n6) || id:1141	rs2055412	0.000184941	0.000129496	0.153245
Arachidonic acid (20:4n6) || id:1141	rs11927316	-0.0032731	0.00232207	0.15867
Arachidonic acid (20:4n6) || id:1141	rs7292052	-0.0001797	0.000129335	0.164708
Arachidonic acid (20:4n6) || id:1141	rs6456902	-0.000425989	0.000310977	0.170737
Arachidonic acid (20:4n6) || id:1141	rs7137292	-0.00222203	0.00172309	0.197202
Arachidonic acid (20:4n6) || id:1141	rs10986188	-0.000392467	0.000313547	0.210679
Arachidonic acid (20:4n6) || id:1141	rs781980	0.00026412	0.00022319	0.236656
Arachidonic acid (20:4n6) || id:1141	rs7933136	8.29411e-05	7.39781e-05	0.26222
Arachidonic acid (20:4n6) || id:1141	rs1887892	-0.000768032	0.000694705	0.268921
Arachidonic acid (20:4n6) || id:1141	rs11752402	0.000763168	0.000785885	0.331502
Arachidonic acid (20:4n6) || id:1141	rs11745550	0.000379594	0.000391225	0.331911
Arachidonic acid (20:4n6) || id:1141	rs16851412	-0.00106214	0.0011063	0.337015
Arachidonic acid (20:4n6) || id:1141	rs10938476	0.000269649	0.000292972	0.357367
Arachidonic acid (20:4n6) || id:1141	rs957129	-0.000162452	0.000182352	0.372998
Arachidonic acid (20:4n6) || id:1141	rs12037648	0.000576608	0.000654568	0.378373
Arachidonic acid (20:4n6) || id:1141	rs13314643	0.000791746	0.000914205	0.386464
Arachidonic acid (20:4n6) || id:1141	rs12238732	0.000236373	0.000281935	0.40181
Arachidonic acid (20:4n6) || id:1141	rs7456249	-0.000321153	0.000383723	0.402627
Arachidonic acid (20:4n6) || id:1141	rs12955978	-0.000253737	0.000308917	0.411432
Arachidonic acid (20:4n6) || id:1141	rs11958171	-0.000326139	0.000410206	0.426577
Arachidonic acid (20:4n6) || id:1141	rs13178241	-0.000206411	0.000263565	0.433539
Arachidonic acid (20:4n6) || id:1141	rs10819512	-0.000272267	0.000404294	0.500668
Arachidonic acid (20:4n6) || id:1141	rs7970058	-0.00118338	0.00179285	0.509217
Arachidonic acid (20:4n6) || id:1141	rs17568699	0.000398081	0.000634502	0.530403
Arachidonic acid (20:4n6) || id:1141	rs12747494	0.000188214	0.000302504	0.533818
Arachidonic acid (20:4n6) || id:1141	rs12894905	0.000892144	0.00145292	0.539191
Arachidonic acid (20:4n6) || id:1141	rs7916429	-0.00103834	0.00172616	0.547487
Arachidonic acid (20:4n6) || id:1141	rs4072288	0.000274579	0.000478424	0.566019
Arachidonic acid (20:4n6) || id:1141	rs10830946	0.000252229	0.000443161	0.569248
Arachidonic acid (20:4n6) || id:1141	rs12623171	0.000203597	0.000362556	0.574415
Arachidonic acid (20:4n6) || id:1141	rs1432985	0.000221799	0.000399508	0.578771
Arachidonic acid (20:4n6) || id:1141	rs11894978	-0.00111224	0.00201787	0.581499
Arachidonic acid (20:4n6) || id:1141	rs16985879	-0.000827594	0.00158514	0.601604
Arachidonic acid (20:4n6) || id:1141	rs2681766	0.000280179	0.000599006	0.639971
Arachidonic acid (20:4n6) || id:1141	rs12888839	0.000276354	0.00063024	0.661031
Arachidonic acid (20:4n6) || id:1141	rs10798816	-0.000567475	0.00129636	0.661572
Arachidonic acid (20:4n6) || id:1141	rs11833369	0.0012692	0.00295099	0.667129
Arachidonic acid (20:4n6) || id:1141	rs10488885	-0.000195756	0.000464274	0.673289
Arachidonic acid (20:4n6) || id:1141	rs11107024	6.97761e-05	0.000174673	0.68955
Arachidonic acid (20:4n6) || id:1141	rs4818759	2.55076e-05	6.52204e-05	0.695724
Arachidonic acid (20:4n6) || id:1141	rs2653765	0.000554849	0.0014231	0.696619
Arachidonic acid (20:4n6) || id:1141	rs570426	-0.000156028	0.00040299	0.698626
Arachidonic acid (20:4n6) || id:1141	rs12416578	0.00054197	0.00171116	0.751451
Arachidonic acid (20:4n6) || id:1141	rs7080747	-0.000292893	0.00102004	0.774006
Arachidonic acid (20:4n6) || id:1141	rs12796887	-0.000184872	0.000685411	0.787372
Arachidonic acid (20:4n6) || id:1141	rs17077488	0.000297862	0.00130113	0.818927
Arachidonic acid (20:4n6) || id:1141	rs487023	0.000281479	0.00128754	0.826947
Arachidonic acid (20:4n6) || id:1141	rs2294281	-0.000273705	0.0013346	0.837506
Arachidonic acid (20:4n6) || id:1141	rs195445	-0.000247995	0.00141209	0.860591
Arachidonic acid (20:4n6) || id:1141	rs2826490	4.19027e-05	0.000244911	0.86415
Arachidonic acid (20:4n6) || id:1141	rs12456907	-8.35473e-05	0.000536332	0.87621
Arachidonic acid (20:4n6) || id:1141	rs16951711	0.000105739	0.000681015	0.876612
Arachidonic acid (20:4n6) || id:1141	rs2192242	-0.000120879	0.000817214	0.882409
Arachidonic acid (20:4n6) || id:1141	rs4614987	-4.5328e-05	0.000311842	0.88443
Arachidonic acid (20:4n6) || id:1141	rs16829840	-0.000377069	0.00262767	0.885896
Arachidonic acid (20:4n6) || id:1141	rs11824358	5.43098e-05	0.00040319	0.892849
Arachidonic acid (20:4n6) || id:1141	rs279412	-5.01931e-05	0.000439082	0.908989
Arachidonic acid (20:4n6) || id:1141	rs9375065	-8.41138e-06	8.55179e-05	0.921648
Arachidonic acid (20:4n6) || id:1141	rs5745104	-1.7713e-05	0.00018464	0.923574
Arachidonic acid (20:4n6) || id:1141	rs10788947	-0.000118707	0.00146144	0.935262
Arachidonic acid (20:4n6) || id:1141	rs16940996	-9.07184e-05	0.00118159	0.938801
Arachidonic acid (20:4n6) || id:1141	rs7546429	3.83602e-05	0.000502892	0.939197
Arachidonic acid (20:4n6) || id:1141	rs7093714	-3.63398e-05	0.00050419	0.942542
Arachidonic acid (20:4n6) || id:1141	rs16974991	-9.39158e-05	0.00130649	0.942694
Arachidonic acid (20:4n6) || id:1141	rs13268288	3.44783e-05	0.00059086	0.953468
Arachidonic acid (20:4n6) || id:1141	rs11147144	-0.000101261	0.00193772	0.958323
Arachidonic acid (20:4n6) || id:1141	rs12523734	3.14329e-06	8.79753e-05	0.971498
Arachidonic acid (20:4n6) || id:1141	rs9356335	-2.10806e-05	0.000990222	0.983015
Arm fat mass (left) || id:UKB-a:287	rs2102278	0.0798962	0.0231701	0.000564234
Arm fat percentage (right) || id:UKB-a:282	rs550057	0.463122	0.0333017	5.75728e-44
Arm fat-free mass (left) || id:UKB-a:288	rs11065979	-0.0802707	0.0216858	0.000214298
Asparagine || id:638	rs3017098	0.0398802	0.0322005	0.215532
Asparagine || id:638	rs2011069	-0.00671241	0.0132228	0.611707
Asthma || id:44	rs744910	-0.00838531	0.0030194	0.00548394
Asthma || id:44	rs2284033	0.00551105	0.0030401	0.0698645
Asthma || id:44	rs2290400	0.00206318	0.00196547	0.29385
Asthma || id:44	rs992969	0.00223577	0.00230797	0.332686
Asthma || id:44	rs3771166	-0.00155198	0.00252514	0.538811
Asthma || id:44	rs17843604	0.000609611	0.00235499	0.795744
Asthma || id:44	rs1295686	-0.000279339	0.00315843	0.929525
Average number of double bonds in a fatty acid chain || id:851	rs174546	0.00416659	0.00122631	0.000679635
Average number of double bonds in a fatty acid chain || id:851	rs3741252	-0.00489284	0.00697731	0.483147
Average number of double bonds in a fatty acid chain || id:851	rs12226389	0.00223045	0.00475829	0.639248
Average number of double bonds in a fatty acid chain || id:851	rs11644601	0.00145903	0.00512965	0.77608
Average number of methylene groups in a fatty acid chain || id:848	rs75679663	0.00128028	0.00644958	0.842649
Average number of methylene groups per double bond || id:847	rs34955778	-0.00420465	0.00449472	0.349549
Average weekly beer plus cider intake || id:UKB-a:28	rs10822159	-0.0747347	0.0284253	0.0085595
Average weekly beer plus cider intake || id:UKB-a:28	rs34281672	-0.0652956	0.0311343	0.0359737
Average weekly beer plus cider intake || id:UKB-a:28	rs9928094	-0.0555804	0.0268701	0.0385947
Average weekly beer plus cider intake || id:UKB-a:28	rs9858059	0.0554871	0.0277815	0.0457962
Average weekly beer plus cider intake || id:UKB-a:28	rs8181098	0.0350491	0.0281622	0.213298
Average weekly beer plus cider intake || id:UKB-a:28	rs75413320	0.0335489	0.0311178	0.280978
Average weekly beer plus cider intake || id:UKB-a:28	rs1520929	-0.027669	0.0270179	0.305789
Average weekly beer plus cider intake || id:UKB-a:28	rs1342780	0.019694	0.0231162	0.394239
Average weekly beer plus cider intake || id:UKB-a:28	rs57994172	-0.00320831	0.0305561	0.916378
Average weekly beer plus cider intake || id:UKB-a:28	rs10282264	-0.002799	0.0273058	0.918355
Average weekly champagne plus white wine intake || id:UKB-a:27	rs174567	-0.0828526	0.0244756	0.000711478
Average weekly champagne plus white wine intake || id:UKB-a:27	rs13029509	-0.00261465	0.0220336	0.905539
Average weekly fortified wine intake || id:UKB-a:30	rs146048594	0.127068	0.0457705	0.00549995
Average weekly fortified wine intake || id:UKB-a:30	rs116499549	-0.0318527	0.0447031	0.47613
Average weekly fortified wine intake || id:UKB-a:30	rs153685	-0.027689	0.0448707	0.537179
Average weekly red wine intake || id:UKB-a:26	rs8050136	0.0628776	0.0251726	0.0124948
Average weekly red wine intake || id:UKB-a:26	rs303753	-0.0360499	0.0182618	0.0483744
Average weekly red wine intake || id:UKB-a:26	rs704249	-0.0395297	0.0242305	0.102805
Average weekly red wine intake || id:UKB-a:26	rs55968191	-0.0392103	0.0258623	0.12949
Average weekly red wine intake || id:UKB-a:26	rs713598	0.0193852	0.0181299	0.284964
Average weekly red wine intake || id:UKB-a:26	rs1446577	0.0208598	0.0244171	0.392932
Average weekly red wine intake || id:UKB-a:26	rs2511225	-0.0210335	0.0247452	0.395324
Average weekly red wine intake || id:UKB-a:26	rs6882046	-0.015216	0.0229599	0.507508
Average weekly red wine intake || id:UKB-a:26	rs9852851	-0.0116047	0.0242265	0.631932
Average weekly red wine intake || id:UKB-a:26	rs11229292	0.00656856	0.0237305	0.781935
Average weekly red wine intake || id:UKB-a:26	rs3931848	0.000662296	0.0258075	0.979526
Average weekly red wine intake || id:UKB-a:26	rs7100713	0.000326527	0.0238519	0.989077
Average weekly spirits intake || id:UKB-a:29	rs61988414	-0.00290303	0.0237808	0.90284
B:%Mature || id:128	rs10513469	-0.00260221	0.00283506	0.358689
Beta-hydroxyisovalerate || id:368	rs10945649	-0.0118474	0.0236665	0.616656
Betaine || id:362	rs16876394	0.00717957	0.0182699	0.694339
Betaine || id:362	rs2851391	0.00775789	0.0283424	0.784299
Bilateral oophorectomy (both ovaries removed) || id:UKB-a:325	rs10929757	0.131434	0.0594103	0.0269449
Bilateral oophorectomy (both ovaries removed) || id:UKB-a:325	rs7929660	-0.0516404	0.0630911	0.413069
Bilateral oophorectomy (both ovaries removed) || id:UKB-a:325	rs2235529	-0.0227708	0.0499706	0.648618
Bilateral oophorectomy (both ovaries removed) || id:UKB-a:325	rs72709458	-0.0215586	0.0643685	0.737682
Bipolar disorder || id:800	rs9371601	0.00384432	0.00252069	0.127232
Bipolar disorder || id:800	rs7296288	-0.00145692	0.00251623	0.562584
Bipolar disorder || id:800	rs10994397	-0.000217207	0.00247306	0.930013
Bipolar disorder || id:800	rs12576775	-0.000153304	0.00259744	0.952935
Birth length || id:29	rs12545524	0.00307875	0.00640959	0.630989
Birth length || id:29	rs724577	-0.000992409	0.0076291	0.896501
Birth weight || id:UKB-a:198	rs2523484	0.0607404	0.0187649	0.00120828
Birth weight || id:UKB-a:198	rs7336104	-0.0605571	0.0194228	0.00182181
Birth weight || id:UKB-a:198	rs6029174	0.0444062	0.0146132	0.00237548
Birth weight || id:UKB-a:198	rs72698731	-0.0485153	0.0172783	0.00498691
Birth weight || id:UKB-a:198	rs4958244	-0.0474056	0.0173401	0.00625931
Birth weight || id:UKB-a:198	rs9669403	0.0482078	0.0187011	0.00994313
Birth weight || id:UKB-a:198	rs2901307	0.0401082	0.0175131	0.0220111
Birth weight || id:UKB-a:198	rs138715366	-0.0175528	0.00777129	0.0239038
Birth weight || id:UKB-a:198	rs56356159	0.0370383	0.0173973	0.033257
Birth weight || id:UKB-a:198	rs11225170	0.0377993	0.0183512	0.0394198
Birth weight || id:UKB-a:198	rs13322435	0.014205	0.00756295	0.06035
Birth weight || id:UKB-a:198	rs12206634	-0.0239965	0.0132638	0.0704234
Birth weight || id:UKB-a:198	rs36112366	0.0350503	0.0194539	0.0715908
Birth weight || id:UKB-a:198	rs11539637	0.0335955	0.019612	0.0867111
Birth weight || id:UKB-a:198	rs12889267	0.0275771	0.0170033	0.104833
Birth weight || id:UKB-a:198	rs12534093	-0.0191017	0.0118217	0.106134
Birth weight || id:UKB-a:198	rs7223535	-0.0288805	0.0179931	0.108475
Birth weight || id:UKB-a:198	rs7285579	0.0254821	0.0159838	0.110881
Birth weight || id:UKB-a:198	rs10883846	-0.0204909	0.0135496	0.130459
Birth weight || id:UKB-a:198	rs28378473	-0.0192322	0.0128516	0.134527
Birth weight || id:UKB-a:198	rs798548	0.0205005	0.0145321	0.158331
Birth weight || id:UKB-a:198	rs181428649	0.0210286	0.0149682	0.160055
Birth weight || id:UKB-a:198	rs8069093	0.0201656	0.0150648	0.180704
Birth weight || id:UKB-a:198	rs8034564	0.0192689	0.014846	0.194314
Birth weight || id:UKB-a:198	rs6570508	-0.0223307	0.0172204	0.194714
Birth weight || id:UKB-a:198	rs515071	0.0224083	0.0178321	0.208887
Birth weight || id:UKB-a:198	rs10440833	0.013116	0.0112411	0.243295
Birth weight || id:UKB-a:198	rs4078443	0.0198252	0.0180655	0.272464
Birth weight || id:UKB-a:198	rs9827156	-0.0207436	0.0190407	0.275963
Birth weight || id:UKB-a:198	rs2645715	-0.0206022	0.0189125	0.276004
Birth weight || id:UKB-a:198	rs11708067	0.0115572	0.0106528	0.277966
Birth weight || id:UKB-a:198	rs1374205	0.00901677	0.00878321	0.304613
Birth weight || id:UKB-a:198	rs6971880	0.0161307	0.0170971	0.345437
Birth weight || id:UKB-a:198	rs2163167	-0.0180155	0.0193814	0.352617
Birth weight || id:UKB-a:198	rs4350272	0.0161628	0.0178363	0.364842
Birth weight || id:UKB-a:198	rs4953353	-0.016843	0.0188546	0.371692
Birth weight || id:UKB-a:198	rs10878362	0.0157756	0.01863	0.397115
Birth weight || id:UKB-a:198	rs9483085	-0.0164818	0.019516	0.398376
Birth weight || id:UKB-a:198	rs1801253	-0.0113344	0.013659	0.406647
Birth weight || id:UKB-a:198	rs11698914	-0.0110567	0.0137075	0.419888
Birth weight || id:UKB-a:198	rs75104038	0.0109407	0.014071	0.436844
Birth weight || id:UKB-a:198	rs10505073	-0.0124134	0.0166699	0.456477
Birth weight || id:UKB-a:198	rs12679821	-0.0127733	0.0184445	0.488606
Birth weight || id:UKB-a:198	rs10985033	-0.012745	0.0191178	0.504993
Birth weight || id:UKB-a:198	rs10823318	-0.00821998	0.0123943	0.507197
Birth weight || id:UKB-a:198	rs1056204	0.00803879	0.0122807	0.512734
Birth weight || id:UKB-a:198	rs1015521	-0.00931311	0.0147414	0.52754
Birth weight || id:UKB-a:198	rs116707877	0.0114344	0.0181134	0.527868
Birth weight || id:UKB-a:198	rs2344500	0.00943285	0.0156638	0.547037
Birth weight || id:UKB-a:198	rs1462776	0.0116138	0.0195598	0.552671
Birth weight || id:UKB-a:198	rs6467157	-0.0100515	0.0171791	0.558479
Birth weight || id:UKB-a:198	rs2568232	0.0109953	0.0197912	0.578507
Birth weight || id:UKB-a:198	rs255773	0.00931543	0.0176478	0.597602
Birth weight || id:UKB-a:198	rs11042596	0.00758326	0.0147746	0.607767
Birth weight || id:UKB-a:198	rs55958435	0.00656095	0.0134261	0.625076
Birth weight || id:UKB-a:198	rs150138294	0.00609099	0.01317	0.643729
Birth weight || id:UKB-a:198	rs5762980	0.00851709	0.0187841	0.650247
Birth weight || id:UKB-a:198	rs28477757	-0.00758315	0.0184722	0.681426
Birth weight || id:UKB-a:198	rs10985827	-0.00620537	0.0152812	0.684685
Birth weight || id:UKB-a:198	rs2296528	-0.00710282	0.018136	0.695322
Birth weight || id:UKB-a:198	rs339969	-0.00726602	0.0187264	0.698009
Birth weight || id:UKB-a:198	rs11187143	-0.00576183	0.0150418	0.701679
Birth weight || id:UKB-a:198	rs77994518	-0.00727637	0.0197476	0.712523
Birth weight || id:UKB-a:198	rs7722058	-0.00562043	0.0155091	0.717056
Birth weight || id:UKB-a:198	rs5030317	-0.00603404	0.0186067	0.745715
Birth weight || id:UKB-a:198	rs12713004	-0.00469425	0.0166427	0.777897
Birth weight || id:UKB-a:198	rs7744700	0.00353647	0.0128827	0.783691
Birth weight || id:UKB-a:198	rs71585962	-0.00497189	0.0188874	0.792367
Birth weight || id:UKB-a:198	rs4681161	-0.00404234	0.0173579	0.815853
Birth weight || id:UKB-a:198	rs6930558	0.00302416	0.014547	0.835316
Birth weight || id:UKB-a:198	rs7772579	0.00242384	0.0131737	0.85402
Birth weight || id:UKB-a:198	rs35502362	0.00272688	0.0195951	0.889323
Birth weight || id:UKB-a:198	rs258781	0.00245398	0.0193343	0.899001
Birth weight || id:UKB-a:198	rs7306710	-0.00101742	0.00838848	0.903463
Birth weight || id:UKB-a:198	rs4870941	0.00173909	0.0155466	0.910932
Birth weight || id:UKB-a:198	rs2423514	0.00162778	0.0175895	0.926267
Birth weight || id:UKB-a:198	rs4144829	0.00112883	0.01247	0.927871
Birth weight || id:UKB-a:198	rs55930300	-0.00153031	0.0171193	0.928772
Birth weight || id:UKB-a:198	rs7854962	-0.0013759	0.0177322	0.938152
Birth weight || id:UKB-a:198	rs222852	-0.000775097	0.00998969	0.938154
Birth weight || id:UKB-a:198	rs667515	-0.000688342	0.0195347	0.971891
Birth weight of first child || id:UKB-a:318	rs597808	-0.0370222	0.0081926	6.21375e-06
Birth weight of first child || id:UKB-a:318	rs4559047	-0.0316256	0.0118265	0.00749214
Birth weight of first child || id:UKB-a:318	rs62562578	0.0260306	0.0139902	0.0627965
Birth weight of first child || id:UKB-a:318	rs17097560	0.0205985	0.0111933	0.0657313
Birth weight of first child || id:UKB-a:318	rs2004867	0.0194487	0.0108833	0.0739337
Birth weight of first child || id:UKB-a:318	rs2168101	-0.0200596	0.0116977	0.0863758
Birth weight of first child || id:UKB-a:318	rs4677883	0.0174207	0.0109132	0.110421
Birth weight of first child || id:UKB-a:318	rs12205495	0.0146257	0.00979948	0.135569
Birth weight of first child || id:UKB-a:318	rs7772305	0.0160148	0.0124602	0.198698
Birth weight of first child || id:UKB-a:318	rs62066209	0.0132363	0.011106	0.233334
Birth weight of first child || id:UKB-a:318	rs151240644	-0.0142497	0.0135591	0.29329
Birth weight of first child || id:UKB-a:318	rs1374204	0.0102543	0.0100246	0.306347
Birth weight of first child || id:UKB-a:318	rs17367504	0.0114145	0.0115033	0.321062
Birth weight of first child || id:UKB-a:318	rs10762265	-0.0113062	0.0118795	0.341231
Birth weight of first child || id:UKB-a:318	rs11641308	0.0130822	0.0137943	0.342937
Birth weight of first child || id:UKB-a:318	rs4894405	0.0130423	0.0140068	0.351783
Birth weight of first child || id:UKB-a:318	rs150459394	0.00971688	0.0108865	0.372092
Birth weight of first child || id:UKB-a:318	rs17666239	-0.0093087	0.0106151	0.380525
Birth weight of first child || id:UKB-a:318	rs3918226	-0.0108802	0.0135363	0.421524
Birth weight of first child || id:UKB-a:318	rs2131354	-0.00851027	0.0115086	0.459623
Birth weight of first child || id:UKB-a:318	rs4679760	-0.00546946	0.00790672	0.489096
Birth weight of first child || id:UKB-a:318	rs10830963	0.00523847	0.00827708	0.526806
Birth weight of first child || id:UKB-a:318	rs2918301	0.00571562	0.00905608	0.527952
Birth weight of first child || id:UKB-a:318	rs34471628	0.00722189	0.0125692	0.565582
Birth weight of first child || id:UKB-a:318	rs34573359	0.00574468	0.0101435	0.571162
Birth weight of first child || id:UKB-a:318	rs9855294	0.00740077	0.0137954	0.591637
Birth weight of first child || id:UKB-a:318	rs10843815	-0.00730469	0.0137668	0.595696
Birth weight of first child || id:UKB-a:318	rs16939343	0.00639376	0.0125738	0.611105
Birth weight of first child || id:UKB-a:318	rs72760655	0.00380451	0.00942005	0.686306
Birth weight of first child || id:UKB-a:318	rs118117242	0.00529978	0.0135022	0.69468
Birth weight of first child || id:UKB-a:318	rs34417222	-0.00472872	0.013636	0.728755
Birth weight of first child || id:UKB-a:318	rs7970350	-0.0034638	0.0102858	0.736302
Birth weight of first child || id:UKB-a:318	rs5030320	-0.0036702	0.0134563	0.785045
Birth weight of first child || id:UKB-a:318	rs45446698	-0.00263461	0.0104948	0.801784
Birth weight of first child || id:UKB-a:318	rs2964484	-0.00119691	0.00666448	0.85747
Birth weight of first child || id:UKB-a:318	rs833718	0.00141661	0.0130287	0.913417
Birth weight of first child || id:UKB-a:318	rs116786669	-0.000731552	0.0126212	0.953779
Birth weight of first child || id:UKB-a:318	rs2061456	8.59095e-05	0.0140146	0.995109
Body fat || id:999	rs6567160	0.0415777	0.0118297	0.000440288
Body fat || id:999	rs6755502	0.0342128	0.0115541	0.00306552
Body fat || id:999	rs1558902	0.017076	0.00683437	0.0124704
Body fat || id:999	rs6738627	0.0175299	0.0117454	0.135569
Body fat || id:999	rs543874	0.0149793	0.013365	0.26238
Body fat || id:999	rs9906944	0.0065073	0.0108804	0.549789
Body fat || id:999	rs693839	-0.00562272	0.0132358	0.670973
Body fat || id:999	rs2943652	-0.00320257	0.0106676	0.764014
Body fat || id:999	rs4788099	-0.000411294	0.0129491	0.974662
Body fat percentage || id:UKB-a:264	rs538656	0.0594742	0.017522	0.000688147
Body mass index || id:835	rs13021737	0.0222173	0.00753607	0.00319705
Body mass index || id:835	rs1808579	0.048555	0.0204881	0.0177925
Body mass index || id:835	rs9926784	0.0389155	0.016676	0.0196158
Body mass index || id:835	rs2820292	0.0395796	0.0176927	0.0252827
Body mass index || id:835	rs2245368	-0.0304105	0.0144126	0.0348585
Body mass index || id:835	rs1167827	0.0314046	0.0170832	0.0660137
Body mass index || id:835	rs6477694	0.0361838	0.0205895	0.078851
Body mass index || id:835	rs9579083	0.0239558	0.0150446	0.111313
Body mass index || id:835	rs11727676	-0.0254051	0.0162035	0.116911
Body mass index || id:835	rs10733682	0.029635	0.0199602	0.137623
Body mass index || id:835	rs17024393	0.0243432	0.0164261	0.138346
Body mass index || id:835	rs11057405	0.0263569	0.0180824	0.144952
Body mass index || id:835	rs16951275	-0.0169215	0.0131142	0.196941
Body mass index || id:835	rs2287019	0.01533	0.012361	0.214906
Body mass index || id:835	rs1016287	0.0189361	0.0163254	0.246082
Body mass index || id:835	rs9400239	0.0228325	0.0199686	0.252865
Body mass index || id:835	rs2121279	0.0238775	0.0210463	0.256577
Body mass index || id:835	rs13078960	-0.016113	0.0143747	0.262321
Body mass index || id:835	rs2207139	0.0111507	0.0102303	0.275724
Body mass index || id:835	rs12286929	0.0170276	0.0157904	0.280876
Body mass index || id:835	rs1528435	0.0197162	0.0197984	0.319325
Body mass index || id:835	rs17066856	0.0147241	0.0150374	0.327499
Body mass index || id:835	rs16851483	0.0138593	0.0142698	0.331434
Body mass index || id:835	rs17094222	0.0159839	0.0168164	0.341861
Body mass index || id:835	rs6656785	0.0152069	0.0161219	0.345556
Body mass index || id:835	rs3736485	-0.0171405	0.0195609	0.380887
Body mass index || id:835	rs7599312	0.0153001	0.0176743	0.38667
Body mass index || id:835	rs657452	-0.0131569	0.0154872	0.395584
Body mass index || id:835	rs3849570	0.0155194	0.0190691	0.415732
Body mass index || id:835	rs7903146	0.0123662	0.0160686	0.441543
Body mass index || id:835	rs17724992	-0.0145865	0.019953	0.464754
Body mass index || id:835	rs2033529	0.0145272	0.0199219	0.465876
Body mass index || id:835	rs4256980	0.0124822	0.0172281	0.468743
Body mass index || id:835	rs12986742	-0.0105844	0.0162267	0.514218
Body mass index || id:835	rs4740619	-0.0105839	0.0191976	0.581418
Body mass index || id:835	rs4889606	0.0103795	0.0193348	0.591386
Body mass index || id:835	rs3817334	-0.00695332	0.0132536	0.599836
Body mass index || id:835	rs11165643	-0.00832495	0.0159533	0.601788
Body mass index || id:835	rs3101336	0.00538216	0.0104294	0.605816
Body mass index || id:835	rs6804842	0.00896995	0.0187137	0.631707
Body mass index || id:835	rs7141420	0.00700072	0.0146461	0.632656
Body mass index || id:835	rs10968576	0.0068696	0.014648	0.639084
Body mass index || id:835	rs12429545	0.0071759	0.0153741	0.640676
Body mass index || id:835	rs1000940	0.00887266	0.0194465	0.648202
Body mass index || id:835	rs10182181	0.00382638	0.0111362	0.731147
Body mass index || id:835	rs1928295	-0.00624564	0.0183548	0.733651
Body mass index || id:835	rs2365389	-0.0058143	0.0174177	0.738519
Body mass index || id:835	rs11030104	0.00319418	0.0102498	0.755318
Body mass index || id:835	rs17405819	0.00407658	0.0167017	0.807167
Body mass index || id:835	rs2112347	0.00290853	0.0136767	0.831589
Body mass index || id:835	rs12940622	-0.00309074	0.0188916	0.870043
Body mass index || id:835	rs29941	0.00327655	0.0200565	0.87023
Body mass index || id:835	rs2033732	0.0032124	0.0204072	0.874918
Body mass index || id:835	rs7899106	0.00233053	0.0197933	0.906271
Body mass index || id:835	rs17001654	0.00187121	0.0159374	0.906535
Body mass index || id:835	rs205262	0.00181182	0.0174488	0.917299
Body mass index || id:835	rs758747	-0.00145494	0.0171453	0.932373
Body mass index || id:835	rs3888190	-0.000937417	0.0112735	0.933731
Body mass index || id:835	rs879620	-0.00120117	0.0144507	0.933754
Body mass index || id:835	rs1516725	0.000542681	0.0110748	0.960918
Body mass index || id:835	rs2176598	-0.0005335	0.0200697	0.978793
Body mass index || id:835	rs10132280	-0.000128206	0.016286	0.993719
Body mass index || id:835	rs13191362	-2.82536e-05	0.0186906	0.998794
Bradykinin, des-arg(9) || id:656	rs4253311	0.0169856	0.00242099	2.28394e-12
Bradykinin, des-arg(9) || id:656	rs5030062	0.0110674	0.00492258	0.0245575
Breastfed as a baby || id:UKB-a:33	rs2904263	-0.124698	0.0487883	0.0105914
Breastfed as a baby || id:UKB-a:33	rs9450042	-0.0128098	0.0492494	0.794786
Bring up phlegm/sputum/mucus on most days || id:UKB-a:259	rs632111	0.0331229	0.0448431	0.460126
Bring up phlegm/sputum/mucus on most days || id:UKB-a:259	rs9270588	0.027925	0.0408749	0.494492
Bring up phlegm/sputum/mucus on most days || id:UKB-a:259	rs10902094	0.00224632	0.0430508	0.958387
Bulimia nervosa || id:990	rs2589311	0.00199883	0.00186036	0.282631
Bulimia nervosa || id:990	rs12724395	-0.000865245	0.0016153	0.592196
Bulimia nervosa || id:990	rs7570172	-0.00101055	0.00243806	0.678516
Bulimia nervosa || id:990	rs35240311	0.00155085	0.00507698	0.760011
Butyrylcarnitine || id:476	rs10849786	0.00643747	0.00676587	0.341369
Butyrylcarnitine || id:476	rs1171617	-0.0102272	0.0113002	0.365442
Butyrylcarnitine || id:476	rs278136	0.00675266	0.0156303	0.665725
Butyrylcarnitine || id:476	rs2469211	0.00481029	0.0160022	0.763718
Butyrylcarnitine || id:476	rs10431386	7.16875e-05	0.00224755	0.974555
C-glycosyltryptophan* || id:502	rs6867478	0.00136634	0.0241299	0.954845
Cancer code self-reported: basal cell carcinoma || id:UKB-a:59	rs3769823	-0.511271	0.19412	0.00844396
Cancer code self-reported: basal cell carcinoma || id:UKB-a:59	rs78498439	-0.698782	0.267076	0.0088858
Cancer code self-reported: basal cell carcinoma || id:UKB-a:59	rs12122129	-0.485	0.210622	0.0212958
Cancer code self-reported: basal cell carcinoma || id:UKB-a:59	rs6059655	-0.360561	0.190242	0.0580557
Cancer code self-reported: basal cell carcinoma || id:UKB-a:59	rs145411626	-0.380207	0.249401	0.127389
Cancer code self-reported: basal cell carcinoma || id:UKB-a:59	rs10905480	0.23714	0.225228	0.292393
Cancer code self-reported: basal cell carcinoma || id:UKB-a:59	rs11170164	-0.212697	0.247848	0.390795
Cancer code self-reported: basal cell carcinoma || id:UKB-a:59	rs35473146	-0.165114	0.254173	0.515944
Cancer code self-reported: basal cell carcinoma || id:UKB-a:59	rs62389423	0.080141	0.18284	0.66116
Cancer code self-reported: basal cell carcinoma || id:UKB-a:59	rs1126809	-0.0895416	0.243586	0.713173
Cancer code self-reported: basal cell carcinoma || id:UKB-a:59	rs801108	-0.0487678	0.20966	0.816069
Cancer code self-reported: basal cell carcinoma || id:UKB-a:59	rs214793	0.0292044	0.184002	0.873891
Cancer code self-reported: basal cell carcinoma || id:UKB-a:59	rs35749174	-0.0224828	0.170347	0.894998
Cancer code self-reported: basal cell carcinoma || id:UKB-a:59	rs421629	-0.00437048	0.229335	0.984795
Cancer code self-reported: breast cancer || id:UKB-a:55	rs8063057	-0.38357	0.161138	0.0172947
Cancer code self-reported: breast cancer || id:UKB-a:55	rs2936870	0.156376	0.066768	0.0191765
Cancer code self-reported: breast cancer || id:UKB-a:55	rs2393886	0.326212	0.16567	0.0489477
Cancer code self-reported: breast cancer || id:UKB-a:55	rs7903793	-0.281366	0.170017	0.097939
Cancer code self-reported: breast cancer || id:UKB-a:55	rs548980	0.266687	0.175843	0.129362
Cancer code self-reported: breast cancer || id:UKB-a:55	rs11249433	0.154779	0.16281	0.341772
Cancer code self-reported: breast cancer || id:UKB-a:55	rs6913578	-0.15377	0.166435	0.355537
Cancer code self-reported: breast cancer || id:UKB-a:55	rs17002034	0.143242	0.167034	0.391134
Cancer code self-reported: breast cancer || id:UKB-a:55	rs10941679	0.104632	0.148783	0.481897
Cancer code self-reported: breast cancer || id:UKB-a:55	rs657686	-0.0693547	0.109064	0.524838
Cancer code self-reported: breast cancer || id:UKB-a:55	rs61938093	-0.10074	0.171375	0.556643
Cancer code self-reported: breast cancer || id:UKB-a:55	rs11715126	-0.0723336	0.128932	0.574782
Cancer code self-reported: breast cancer || id:UKB-a:55	rs7714232	-0.0589002	0.114485	0.606916
Cancer code self-reported: breast cancer || id:UKB-a:55	rs10978911	-0.0605498	0.157906	0.701383
Cancer code self-reported: breast cancer || id:UKB-a:55	rs4784227	-0.0155618	0.0771823	0.840211
Cancer code self-reported: breast cancer || id:UKB-a:55	rs4442975	0.0256396	0.134201	0.848484
Cancer code self-reported: breast cancer || id:UKB-a:55	rs61044379	-0.01575	0.133351	0.905981
Cancer code self-reported: lung cancer || id:UKB-a:54	rs144574930	-1.26176	0.898442	0.160205
Cancer code self-reported: lung cancer || id:UKB-a:54	rs61466773	-1.20268	1.07324	0.262456
Cancer code self-reported: lung cancer || id:UKB-a:54	rs2240892	1.06869	1.08178	0.323203
Cancer code self-reported: lung cancer || id:UKB-a:54	rs10960642	0.949781	1.04649	0.364096
Cancer code self-reported: lung cancer || id:UKB-a:54	rs74501880	0.146406	0.902681	0.871156
Cancer code self-reported: lung cancer || id:UKB-a:54	rs367810251	-0.0902204	1.03502	0.930538
Cancer code self-reported: malignant melanoma || id:UKB-a:58	rs11538871	-0.607309	0.235859	0.0100274
Cancer code self-reported: malignant melanoma || id:UKB-a:58	rs62209647	-0.496168	0.241402	0.0398445
Cancer code self-reported: malignant melanoma || id:UKB-a:58	rs35063026	-0.0309063	0.132731	0.815879
Cancer code self-reported: prostate cancer || id:UKB-a:57	rs4871813	-0.795456	0.281618	0.00473409
Cancer code self-reported: prostate cancer || id:UKB-a:57	rs10743182	0.457577	0.216321	0.0344074
Cancer code self-reported: prostate cancer || id:UKB-a:57	rs934859	-0.399186	0.29271	0.172644
Cancer code self-reported: prostate cancer || id:UKB-a:57	rs6983267	-0.237494	0.18093	0.189309
Cancer code self-reported: prostate cancer || id:UKB-a:57	rs10993994	-0.260039	0.198685	0.190601
Cancer code self-reported: prostate cancer || id:UKB-a:57	rs80353656	0.339877	0.273904	0.214657
Cancer code self-reported: prostate cancer || id:UKB-a:57	rs7217073	-0.306276	0.247336	0.215606
Cancer code self-reported: prostate cancer || id:UKB-a:57	rs12799883	0.21329	0.212559	0.315649
Cancer code self-reported: prostate cancer || id:UKB-a:57	rs17120257	0.228545	0.295178	0.438775
Cancer code self-reported: prostate cancer || id:UKB-a:57	rs77541621	0.139495	0.180301	0.439122
Cancer code self-reported: prostate cancer || id:UKB-a:57	rs78416326	-0.169058	0.291865	0.562433
Cancer code self-reported: prostate cancer || id:UKB-a:57	rs17632542	-0.120652	0.235332	0.60817
Cancer code self-reported: prostate cancer || id:UKB-a:57	rs7501939	0.0463396	0.212694	0.82753
Cancer code self-reported: small intestine/small bowel cancer || id:UKB-a:56	rs113335353	-2.21376	1.17487	0.05953
Cancer code self-reported: small intestine/small bowel cancer || id:UKB-a:56	rs77933629	1.17864	1.12814	0.296133
Cancer code self-reported: small intestine/small bowel cancer || id:UKB-a:56	rs143507767	-1.0848	1.05941	0.305851
Cancer code self-reported: small intestine/small bowel cancer || id:UKB-a:56	rs147636075	1.20987	1.19572	0.311618
Cancer code self-reported: small intestine/small bowel cancer || id:UKB-a:56	rs183014129	-0.566362	1.10375	0.607864
Cancer code self-reported: small intestine/small bowel cancer || id:UKB-a:56	rs145192708	0.319852	1.18614	0.787424
Cancer code self-reported: small intestine/small bowel cancer || id:UKB-a:56	rs78909187	0.000747031	1.09177	0.999454
Cancer code self-reported: squamous cell carcinoma || id:UKB-a:60	rs77529239	0.769525	0.73034	0.292042
Cancer code self-reported: squamous cell carcinoma || id:UKB-a:60	rs117061060	-0.419072	0.691183	0.544307
Cancer code self-reported: squamous cell carcinoma || id:UKB-a:60	rs188483350	-0.272615	0.737879	0.711787
Cancer code self-reported: squamous cell carcinoma || id:UKB-a:60	rs62338630	0.224975	0.717141	0.753741
Cancer diagnosed by doctor || id:UKB-a:307	rs2981575	0.16726	0.0753982	0.0265307
Cancer diagnosed by doctor || id:UKB-a:307	rs8051733	-0.141941	0.0784285	0.0703236
Cancer diagnosed by doctor || id:UKB-a:307	rs35668161	-0.0754785	0.0835112	0.366094
Caprylate (8:0) || id:481	rs10514491	-0.0290427	0.0354959	0.413244
Caprylate (8:0) || id:481	rs8059670	-0.0273301	0.0353812	0.43985
Carnitine || id:379	rs1466788	0.108027	0.0469586	0.0214214
Carnitine || id:379	rs11620973	-0.116765	0.0699967	0.0952866
Carnitine || id:379	rs10821585	0.0628758	0.0404756	0.120321
Carnitine || id:379	rs13182512	0.100103	0.0699796	0.152586
Carnitine || id:379	rs735315	0.0818919	0.063528	0.197375
Carnitine || id:379	rs2114713	-0.0756268	0.0694928	0.276477
Carnitine || id:379	rs4860022	0.0437982	0.0654765	0.50355
Carnitine || id:379	rs6862024	-0.0419842	0.0641942	0.5131
Carnitine || id:379	rs2396004	0.0314869	0.0702741	0.654111
Carnitine || id:379	rs419291	-0.0175999	0.0450409	0.69598
Carnitine || id:379	rs11620955	0.0247541	0.0672804	0.712929
Carnitine || id:379	rs2279014	-0.0253776	0.0705846	0.719195
Carnitine || id:379	rs9842133	0.0180994	0.0567678	0.749854
Carnitine || id:379	rs3736438	-0.0113817	0.0615325	0.853252
Carnitine || id:379	rs12709393	-0.00870849	0.0671619	0.896832
Carnitine || id:379	rs11183620	0.00287228	0.069138	0.966862
CD123 on 11c+123+DC || id:159	rs7838759	-0.00689461	0.00300929	0.021957
CD123 on 11c+123+DC || id:159	rs17232549	-0.00444589	0.00312693	0.155082
CD123 on 11c+123+DC || id:159	rs4769741	0.00333766	0.00293566	0.255566
CD123 on 11c+123+DC || id:159	rs7702044	0.00236162	0.00301716	0.433785
CD123 on 11c+123+DC || id:159	rs7281452	0.00232029	0.00305289	0.447235
CD123 on 11c+123+DC || id:159	rs10496160	-6.5136e-05	0.00294503	0.982354
CD32 on 11c+123+DC || id:162	rs8130985	-0.00343752	0.00224232	0.125271
CD32 on 11c+123+DC || id:162	rs723177	0.0015368	0.00276721	0.578649
CD32 on mDC || id:150	rs7519514	0.00406645	0.00287241	0.156865
CD34 on Stem || id:151	rs6065401	-0.000633727	0.003112	0.838635
CD34 on Stem || id:151	rs349451	0.000630869	0.00336816	0.851423
CD39 on CD4 T || id:156	rs7096317	0.00041023	0.0013471	0.760726
CD4:%RTE || id:178	rs10491478	0.00481101	0.00294561	0.10241
CD4:%Treg(39-73+) || id:192	rs9444346	0.00085768	0.00230612	0.709956
CD4:%Treg(39+) || id:191	rs6584027	0.000783071	0.00158674	0.621652
CD4:%Treg(39+73+) || id:194	rs10882676	0.000820067	0.00175036	0.639417
CD4mem:%cFTH (1) || id:211	rs16995992	-0.00388755	0.0029691	0.19042
CD4mem:%preTh17 (2) || id:204	rs10771915	-0.00744254	0.00285992	0.00925853
CD4mem:%preTh17 (3) || id:234	No available data
Celiac disease || id:1058	rs10752747	0.00621706	0.00311249	0.0457753
Celiac disease || id:1058	rs6498114	0.00525484	0.00307727	0.0877045
Celiac disease || id:1058	rs13030124	0.00532939	0.00328675	0.104915
Celiac disease || id:1058	rs12527282	-0.00213496	0.00249898	0.392923
Celiac disease || id:1058	rs10892258	0.00199478	0.002717	0.462837
Celiac disease || id:1058	rs9258302	0.00111305	0.0020321	0.583875
Celiac disease || id:1058	rs13195040	-0.000180019	0.000479989	0.707625
Celiac disease || id:1058	rs11979905	0.00122507	0.00346331	0.723543
Celiac disease || id:1058	rs10947460	0.000974509	0.00329167	0.767189
Celiac disease || id:1058	rs9268303	0.000158734	0.00070462	0.821764
Celiac disease || id:1058	rs2499714	0.000588164	0.0031449	0.851644
Celiac disease || id:1058	rs1431403	-4.09481e-05	0.000577501	0.943473
Celiac disease || id:1058	rs13119723	1.77466e-05	0.00145038	0.990237
Chest pain or discomfort || id:UKB-a:295	rs10749244	-0.0949976	0.0706692	0.178865
Chest pain or discomfort || id:UKB-a:295	rs34763586	0.0321851	0.0692557	0.642126
Chest pain or discomfort || id:UKB-a:295	rs36046047	0.0180725	0.0671632	0.787865
Childhood obesity || id:1096	rs4854344	0.00541975	0.00185131	0.00341671
Childhood obesity || id:1096	rs9941349	0.00377377	0.00175527	0.0315579
Childhood obesity || id:1096	rs6752378	0.000673764	0.00201702	0.73835
Cholesterol || id:307	rs445925	-0.065742	0.0218762	0.0026542
Cholesterol || id:307	rs602633	-0.0494139	0.0405769	0.223305
Cholesterol esters in large HDL || id:875	rs60439253	-0.00444238	0.00389105	0.253583
Cholesterol esters in large HDL || id:875	rs75551077	-0.00323078	0.00382466	0.398264
Cholesterol esters in large HDL || id:875	rs6544366	0.00432881	0.00614033	0.480823
Cholesterol esters in large HDL || id:875	rs59347135	0.00281138	0.00454396	0.536109
Cholesterol esters in large HDL || id:875	rs6065904	0.00171979	0.00311801	0.581246
Cholesterol esters in large HDL || id:875	rs111543310	-3.17841e-06	0.00343319	0.999261
Cholesterol esters in large VLDL || id:881	rs193084249	-0.0204799	0.00625776	0.00106516
Cholesterol esters in large VLDL || id:881	rs137992968	-0.0103451	0.0047723	0.0301794
Cholesterol esters in large VLDL || id:881	rs2207132	-0.0131438	0.00667241	0.0488524
Cholesterol esters in large VLDL || id:881	rs10449300	-0.00833511	0.00576686	0.148361
Cholesterol esters in large VLDL || id:881	rs3741298	-0.00687793	0.00591208	0.24468
Cholesterol esters in large VLDL || id:881	rs34042070	0.00396598	0.00595135	0.505155
Cholesterol esters in large VLDL || id:881	rs73066442	0.00175777	0.00578682	0.761315
Cholesterol esters in large VLDL || id:881	rs2965146	0.00146971	0.00586179	0.802025
Cholesterol esters in large VLDL || id:881	rs2980860	-0.000918909	0.00526398	0.861421
Cholesterol esters in large VLDL || id:881	rs62120792	0.00057862	0.00669769	0.931156
Cholesterol esters in large VLDL || id:881	rs185415345	0.000546561	0.00762216	0.942835
Cholesterol esters in large VLDL || id:881	rs553741	0.000189716	0.00462664	0.967292
Cholesterol esters in medium HDL || id:899	rs6073966	-0.00583486	0.00523289	0.264835
Cholesterol esters in medium LDL || id:905	rs112635299	0.00959283	0.00482018	0.0465755
Cholesterol esters in medium VLDL || id:910	rs1260326	-0.00586457	0.00395152	0.137775
Cholesterol esters in medium VLDL || id:910	rs72836561	0.00370569	0.00460515	0.421001
Cholesterol esters in medium VLDL || id:910	rs1168041	-0.00236404	0.00419356	0.572937
Cholesterol esters in medium VLDL || id:910	rs34482346	-0.0017533	0.00516461	0.734245
Cholesterol esters in medium VLDL || id:910	rs72999033	-0.000974183	0.00388355	0.801931
Cholesterol esters in medium VLDL || id:910	rs72660594	-0.00143713	0.00727172	0.843333
Cholesterol esters in very large HDL || id:943	rs174547	0.0136831	0.00403587	0.000698002
Cholesterol esters in very large HDL || id:943	rs1532624	-0.00445892	0.00296253	0.132296
Cholesterol esters in very large HDL || id:943	rs6073958	0.00301879	0.00338092	0.371916
Cholesterol esters in very large HDL || id:943	rs2575876	-0.00259043	0.00394458	0.51137
Cholesterol esters in very large HDL || id:943	rs148527372	-0.00203467	0.00316057	0.519727
Cholesterol esters in very large HDL || id:943	rs1943973	0.00316079	0.00501133	0.528218
Cholesterol esters in very large HDL || id:943	rs34562254	-0.00367711	0.00608821	0.545862
Cholesterol esters in very large HDL || id:943	rs117376818	-0.00115164	0.00387799	0.766491
Cholesterol esters in very large HDL || id:943	rs12914626	-0.000879946	0.00364745	0.809362
Chronotype || id:1087	rs10157197	-0.034293	0.0142491	0.0160983
Chronotype || id:1087	rs2050122	0.0195437	0.0156688	0.212286
Chronotype || id:1087	rs12635074	-0.0101323	0.0156984	0.518646
Chronotype || id:1087	rs9961653	-0.00977404	0.0151779	0.519597
Chronotype || id:1087	rs516134	0.00658422	0.0121863	0.588991
Chronotype || id:1087	rs113240734	-0.00464944	0.0123708	0.707035
Chronotype || id:1087	rs4821940	-0.00293195	0.0157526	0.852347
Chronotype || id:1087	rs12140153	0.00168046	0.0150824	0.911284
Chronotype || id:1087	rs77641763	0.000564894	0.0131035	0.965614
Cigarettes smoked per day || id:961	rs12914385	-0.00049527	0.000343491	0.149338
Cis-4-decenoyl carnitine || id:753	rs8396	0.0367465	0.0141562	0.00943762
Cis-4-decenoyl carnitine || id:753	rs11161521	-0.000267747	0.00610248	0.965004
cis-trans-18:2 || id:1150	rs174549	-0.404897	0.105576	0.000125506
cis-trans-18:2 || id:1150	rs11786056	0.0983507	0.0402169	0.0144648
cis-trans-18:2 || id:1150	rs9392552	-0.0481357	0.0226786	0.0337947
cis-trans-18:2 || id:1150	rs2520101	-0.0350039	0.0291628	0.230026
cis-trans-18:2 || id:1150	rs4842353	0.0472638	0.0403422	0.241368
Citrate || id:849	rs89356	-0.00598401	0.00557853	0.283412
Citrate || id:849	rs172642	-0.00215706	0.00426705	0.613198
Citrate || id:849	rs2040771	0.00159042	0.00377961	0.673909
Citrate || id:849	rs1468269	0.00230055	0.00647684	0.722442
Citrate || id:849	rs2921604	0.00101676	0.00355012	0.774572
Citrulline || id:356	rs682103	-0.087164	0.0388753	0.0249519
Citrulline || id:356	rs1509820	0.0425582	0.0357643	0.23406
Citrulline || id:356	rs10164524	-0.0361069	0.0363651	0.320759
Citrulline || id:356	rs1935815	0.0282564	0.0322303	0.380648
Clear cell ovarian cancer || id:1124	rs11651755	0.000229276	0.00146934	0.876001
Coagulation factor 11 (F11)	rs4444878
Coagulation factor 2 (F2)	rs1799963
Coagulation factor 5 (F5)	rs6025
Coagulation factor 8 (F8)	rs114209171
College completion || id:836	rs13401104	-0.00753912	0.00640261	0.238993
College completion || id:836	rs4851264	0.00403366	0.00545301	0.459474
Comparative body size at age 10 || id:UKB-a:34	rs663129	0.0409764	0.0116582	0.000440069
Comparative height size at age 10 || id:UKB-a:35	rs55749333	-0.139929	0.0348317	5.88751e-05
Comparative height size at age 10 || id:UKB-a:35	rs8017361	-0.132221	0.0331202	6.5472e-05
Comparative height size at age 10 || id:UKB-a:35	rs190543502	0.117201	0.0343503	0.000645045
Comparative height size at age 10 || id:UKB-a:35	rs2168711	0.106824	0.031622	0.000729727
Comparative height size at age 10 || id:UKB-a:35	rs139901797	0.0997062	0.0299937	0.000886619
Comparative height size at age 10 || id:UKB-a:35	rs7559547	0.0524669	0.0171162	0.00217425
Comparative height size at age 10 || id:UKB-a:35	rs12824685	-0.0595414	0.0195801	0.00235863
Comparative height size at age 10 || id:UKB-a:35	rs17363646	0.0942027	0.0328583	0.00414468
Comparative height size at age 10 || id:UKB-a:35	rs2853993	0.0559578	0.0195351	0.00417709
Comparative height size at age 10 || id:UKB-a:35	rs4820324	0.0805159	0.0292134	0.00584889
Comparative height size at age 10 || id:UKB-a:35	rs9809116	0.0489328	0.0180282	0.00664274
Comparative height size at age 10 || id:UKB-a:35	rs10948	-0.0788126	0.0294122	0.00737133
Comparative height size at age 10 || id:UKB-a:35	rs6874142	0.0739187	0.0285954	0.00973824
Comparative height size at age 10 || id:UKB-a:35	rs10829605	0.0743523	0.028903	0.0100974
Comparative height size at age 10 || id:UKB-a:35	rs10131337	-0.0815654	0.0342759	0.0173281
Comparative height size at age 10 || id:UKB-a:35	rs4903356	0.0857636	0.0369583	0.0203109
Comparative height size at age 10 || id:UKB-a:35	rs77216358	0.0630468	0.0277228	0.0229548
Comparative height size at age 10 || id:UKB-a:35	rs11852530	0.0762613	0.0346666	0.0278173
Comparative height size at age 10 || id:UKB-a:35	rs198607	0.0804655	0.037409	0.031479
Comparative height size at age 10 || id:UKB-a:35	rs62621197	0.0240896	0.0112703	0.0325617
Comparative height size at age 10 || id:UKB-a:35	rs115152027	0.0716944	0.0336483	0.0331139
Comparative height size at age 10 || id:UKB-a:35	rs73165969	0.0529013	0.025163	0.035523
Comparative height size at age 10 || id:UKB-a:35	rs2972998	-0.0506512	0.0241251	0.0357706
Comparative height size at age 10 || id:UKB-a:35	rs6120329	0.0432166	0.0209236	0.0388801
Comparative height size at age 10 || id:UKB-a:35	rs6581626	0.075232	0.0372229	0.0432675
Comparative height size at age 10 || id:UKB-a:35	rs35874463	0.029067	0.0146143	0.0467072
Comparative height size at age 10 || id:UKB-a:35	rs687878	-0.0695825	0.0350589	0.0471745
Comparative height size at age 10 || id:UKB-a:35	rs61729527	0.071358	0.0359786	0.0473289
Comparative height size at age 10 || id:UKB-a:35	rs652093	0.0512592	0.0260151	0.0487971
Comparative height size at age 10 || id:UKB-a:35	rs9931359	-0.0641313	0.0326918	0.0497983
Comparative height size at age 10 || id:UKB-a:35	rs72793280	0.0359114	0.0183212	0.0499841
Comparative height size at age 10 || id:UKB-a:35	rs73000135	-0.0572552	0.0292643	0.050408
Comparative height size at age 10 || id:UKB-a:35	rs2528539	0.0711133	0.0365556	0.0517335
Comparative height size at age 10 || id:UKB-a:35	rs2885697	0.0263832	0.0139451	0.0585001
Comparative height size at age 10 || id:UKB-a:35	rs10151561	-0.0436028	0.023306	0.0613607
Comparative height size at age 10 || id:UKB-a:35	rs9310019	0.0518075	0.0282112	0.0662959
Comparative height size at age 10 || id:UKB-a:35	rs75622376	-0.0621228	0.0343118	0.0702123
Comparative height size at age 10 || id:UKB-a:35	rs9964411	-0.0655007	0.0364155	0.0720656
Comparative height size at age 10 || id:UKB-a:35	rs10756792	0.0579593	0.0322475	0.0722836
Comparative height size at age 10 || id:UKB-a:35	rs35467921	-0.0445302	0.0249136	0.0738755
Comparative height size at age 10 || id:UKB-a:35	rs116352415	-0.0616868	0.0345192	0.0739326
Comparative height size at age 10 || id:UKB-a:35	rs8056374	-0.0665002	0.0373288	0.0748354
Comparative height size at age 10 || id:UKB-a:35	rs1901568	0.0323956	0.0182467	0.0758282
Comparative height size at age 10 || id:UKB-a:35	rs200784406	0.0553475	0.0316409	0.0802499
Comparative height size at age 10 || id:UKB-a:35	rs11049576	0.0292711	0.0169285	0.0837908
Comparative height size at age 10 || id:UKB-a:35	rs12788184	0.0461942	0.0267268	0.0839189
Comparative height size at age 10 || id:UKB-a:35	rs13005615	0.0538694	0.031234	0.0845806
Comparative height size at age 10 || id:UKB-a:35	rs1593512	0.0579082	0.0338055	0.0867153
Comparative height size at age 10 || id:UKB-a:35	rs798488	0.0258583	0.0151364	0.0875722
Comparative height size at age 10 || id:UKB-a:35	rs3800228	0.044978	0.0263792	0.0881842
Comparative height size at age 10 || id:UKB-a:35	rs34517439	0.0341277	0.0200226	0.0882959
Comparative height size at age 10 || id:UKB-a:35	rs67086575	0.0614498	0.0360964	0.0886841
Comparative height size at age 10 || id:UKB-a:35	rs4369779	0.0172231	0.0102092	0.0915994
Comparative height size at age 10 || id:UKB-a:35	rs35307904	-0.0299696	0.0177768	0.0918192
Comparative height size at age 10 || id:UKB-a:35	rs9595885	-0.0542089	0.0322788	0.0930752
Comparative height size at age 10 || id:UKB-a:35	rs869844	0.0411207	0.0247116	0.096107
Comparative height size at age 10 || id:UKB-a:35	rs147110934	0.0402478	0.0242567	0.0970666
Comparative height size at age 10 || id:UKB-a:35	rs310792	0.0429007	0.0262271	0.101894
Comparative height size at age 10 || id:UKB-a:35	rs277703	0.056444	0.0348592	0.105404
Comparative height size at age 10 || id:UKB-a:35	rs4307686	0.0508627	0.0318267	0.110018
Comparative height size at age 10 || id:UKB-a:35	rs79043147	0.0434036	0.0272658	0.111414
Comparative height size at age 10 || id:UKB-a:35	rs4867119	-0.0475801	0.0300949	0.113878
Comparative height size at age 10 || id:UKB-a:35	rs1800783	0.0401202	0.0253963	0.114161
Comparative height size at age 10 || id:UKB-a:35	rs12981408	-0.0536434	0.0340087	0.114717
Comparative height size at age 10 || id:UKB-a:35	rs6489159	0.0475825	0.0308207	0.122624
Comparative height size at age 10 || id:UKB-a:35	rs1875969	0.0448882	0.0294548	0.127516
Comparative height size at age 10 || id:UKB-a:35	rs1126464	-0.0425466	0.0279358	0.127756
Comparative height size at age 10 || id:UKB-a:35	rs7311238	0.0564917	0.0372298	0.129172
Comparative height size at age 10 || id:UKB-a:35	rs62107261	0.0313583	0.0206902	0.129618
Comparative height size at age 10 || id:UKB-a:35	rs1573891	0.0365002	0.0245416	0.136942
Comparative height size at age 10 || id:UKB-a:35	rs34092297	0.0374909	0.0253083	0.138509
Comparative height size at age 10 || id:UKB-a:35	rs2833	-0.0354238	0.02413	0.142093
Comparative height size at age 10 || id:UKB-a:35	rs12620267	0.0461349	0.0315057	0.143103
Comparative height size at age 10 || id:UKB-a:35	rs1984119	0.0247745	0.0169188	0.143109
Comparative height size at age 10 || id:UKB-a:35	rs4810889	0.0511714	0.0350803	0.14465
Comparative height size at age 10 || id:UKB-a:35	rs9824541	-0.0529803	0.0363572	0.145057
Comparative height size at age 10 || id:UKB-a:35	rs13152701	0.0467386	0.0324677	0.149997
Comparative height size at age 10 || id:UKB-a:35	rs55684882	0.0477996	0.0332616	0.150695
Comparative height size at age 10 || id:UKB-a:35	rs10015974	0.0415326	0.02923	0.155348
Comparative height size at age 10 || id:UKB-a:35	rs823130	0.0339608	0.024107	0.158908
Comparative height size at age 10 || id:UKB-a:35	rs72656010	0.0200697	0.0143823	0.16288
Comparative height size at age 10 || id:UKB-a:35	rs7571971	0.0393608	0.0287465	0.170925
Comparative height size at age 10 || id:UKB-a:35	rs1366594	0.0287933	0.0212008	0.174424
Comparative height size at age 10 || id:UKB-a:35	rs35779874	0.0331948	0.0246929	0.17885
Comparative height size at age 10 || id:UKB-a:35	rs146564277	0.0486897	0.0362428	0.179132
Comparative height size at age 10 || id:UKB-a:35	rs4665635	0.0291298	0.0217021	0.179513
Comparative height size at age 10 || id:UKB-a:35	rs2194411	-0.0220727	0.0164584	0.17988
Comparative height size at age 10 || id:UKB-a:35	rs62396185	0.0192415	0.0143768	0.180773
Comparative height size at age 10 || id:UKB-a:35	rs913001	0.0280061	0.02106	0.183576
Comparative height size at age 10 || id:UKB-a:35	rs10838681	0.0386248	0.0290904	0.18426
Comparative height size at age 10 || id:UKB-a:35	rs2602713	-0.0351751	0.0270035	0.192708
Comparative height size at age 10 || id:UKB-a:35	rs10786697	-0.0317293	0.0245944	0.197015
Comparative height size at age 10 || id:UKB-a:35	rs42528	0.0478967	0.0374678	0.201128
Comparative height size at age 10 || id:UKB-a:35	rs8073455	0.0257108	0.0201259	0.201427
Comparative height size at age 10 || id:UKB-a:35	rs2782641	-0.0338729	0.0267383	0.205216
Comparative height size at age 10 || id:UKB-a:35	rs9747062	0.0349754	0.0277039	0.206778
Comparative height size at age 10 || id:UKB-a:35	rs1052256	-0.034992	0.0277203	0.206833
Comparative height size at age 10 || id:UKB-a:35	rs11135933	-0.0471845	0.0374932	0.208218
Comparative height size at age 10 || id:UKB-a:35	rs72800392	0.0287071	0.0229961	0.211905
Comparative height size at age 10 || id:UKB-a:35	rs2780226	0.0172509	0.0138997	0.214568
Comparative height size at age 10 || id:UKB-a:35	rs4777230	-0.0360381	0.0293348	0.219257
Comparative height size at age 10 || id:UKB-a:35	rs9435731	0.0225004	0.0184338	0.222235
Comparative height size at age 10 || id:UKB-a:35	rs1706024	0.036803	0.0303314	0.224992
Comparative height size at age 10 || id:UKB-a:35	rs7553827	0.0346831	0.0288007	0.228495
Comparative height size at age 10 || id:UKB-a:35	rs4338381	0.0422321	0.0351274	0.229265
Comparative height size at age 10 || id:UKB-a:35	rs17738659	0.0444537	0.0369827	0.229358
Comparative height size at age 10 || id:UKB-a:35	rs9496369	-0.0152403	0.0128935	0.237202
Comparative height size at age 10 || id:UKB-a:35	rs6487088	0.0303325	0.0262623	0.248098
Comparative height size at age 10 || id:UKB-a:35	rs6570503	0.0407206	0.0354043	0.250078
Comparative height size at age 10 || id:UKB-a:35	rs2854502	0.0416461	0.0365476	0.254494
Comparative height size at age 10 || id:UKB-a:35	rs2059780	-0.034228	0.0300933	0.255373
Comparative height size at age 10 || id:UKB-a:35	rs2378710	0.0384298	0.0341119	0.25992
Comparative height size at age 10 || id:UKB-a:35	rs833149	0.0365939	0.0328347	0.26507
Comparative height size at age 10 || id:UKB-a:35	rs77164166	0.0392199	0.035314	0.266738
Comparative height size at age 10 || id:UKB-a:35	rs4311660	-0.0287067	0.0258525	0.266824
Comparative height size at age 10 || id:UKB-a:35	rs235763	0.0324334	0.0293603	0.269304
Comparative height size at age 10 || id:UKB-a:35	rs2364232	0.0207008	0.0187462	0.269476
Comparative height size at age 10 || id:UKB-a:35	rs4074872	0.0392767	0.0356411	0.27046
Comparative height size at age 10 || id:UKB-a:35	rs34122762	-0.0362069	0.0332042	0.275523
Comparative height size at age 10 || id:UKB-a:35	rs9523312	-0.0238249	0.0219097	0.276854
Comparative height size at age 10 || id:UKB-a:35	rs17789218	0.0375167	0.0347347	0.280102
Comparative height size at age 10 || id:UKB-a:35	rs2675229	-0.0306442	0.0284214	0.28094
Comparative height size at age 10 || id:UKB-a:35	rs570680	-0.0403394	0.0377254	0.284939
Comparative height size at age 10 || id:UKB-a:35	rs7132908	0.0342365	0.0324891	0.291983
Comparative height size at age 10 || id:UKB-a:35	rs2871960	-0.00987042	0.00937411	0.292366
Comparative height size at age 10 || id:UKB-a:35	rs7621604	0.0226081	0.0215625	0.294414
Comparative height size at age 10 || id:UKB-a:35	rs849141	0.0157408	0.015243	0.301763
Comparative height size at age 10 || id:UKB-a:35	rs73000817	0.0258186	0.0252833	0.307172
Comparative height size at age 10 || id:UKB-a:35	rs249516	-0.0284698	0.0281419	0.311706
Comparative height size at age 10 || id:UKB-a:35	rs12201553	-0.0144252	0.0143759	0.315652
Comparative height size at age 10 || id:UKB-a:35	rs113386058	0.0230474	0.0231031	0.318478
Comparative height size at age 10 || id:UKB-a:35	rs2564958	-0.0274592	0.0276086	0.319937
Comparative height size at age 10 || id:UKB-a:35	rs1035606	-0.0279069	0.0280675	0.320086
Comparative height size at age 10 || id:UKB-a:35	rs1043515	-0.0289717	0.0292142	0.321343
Comparative height size at age 10 || id:UKB-a:35	rs13106087	0.0105122	0.0106437	0.323325
Comparative height size at age 10 || id:UKB-a:35	rs11205303	0.0102694	0.0104722	0.326773
Comparative height size at age 10 || id:UKB-a:35	rs1058004	0.0295431	0.030219	0.328255
Comparative height size at age 10 || id:UKB-a:35	rs11738691	0.02362	0.0242157	0.329361
Comparative height size at age 10 || id:UKB-a:35	rs2647257	-0.0314993	0.0326787	0.335091
Comparative height size at age 10 || id:UKB-a:35	rs12672756	0.0239532	0.0249626	0.337275
Comparative height size at age 10 || id:UKB-a:35	rs425102	0.0203887	0.0213506	0.339604
Comparative height size at age 10 || id:UKB-a:35	rs10893812	-0.0293263	0.0309044	0.342653
Comparative height size at age 10 || id:UKB-a:35	rs73144827	-0.0331502	0.0350435	0.344163
Comparative height size at age 10 || id:UKB-a:35	rs7557149	0.0323148	0.0345058	0.349013
Comparative height size at age 10 || id:UKB-a:35	rs659418	0.0203188	0.021943	0.354456
Comparative height size at age 10 || id:UKB-a:35	rs34580798	0.0163892	0.0178599	0.3588
Comparative height size at age 10 || id:UKB-a:35	rs11913403	0.0282194	0.0313754	0.368433
Comparative height size at age 10 || id:UKB-a:35	rs11243771	0.0211405	0.0235899	0.370163
Comparative height size at age 10 || id:UKB-a:35	rs12561943	0.0337424	0.0376717	0.370414
Comparative height size at age 10 || id:UKB-a:35	rs35539500	0.026354	0.0294343	0.3706
Comparative height size at age 10 || id:UKB-a:35	rs1388122	-0.0230988	0.0261718	0.37746
Comparative height size at age 10 || id:UKB-a:35	rs4912082	0.0321631	0.0364755	0.3779
Comparative height size at age 10 || id:UKB-a:35	rs4868125	0.0150957	0.0171251	0.378051
Comparative height size at age 10 || id:UKB-a:35	rs6762578	-0.0188245	0.0214385	0.379907
Comparative height size at age 10 || id:UKB-a:35	rs75938095	0.0319869	0.0367713	0.384362
Comparative height size at age 10 || id:UKB-a:35	rs10514517	0.0245891	0.0287552	0.392486
Comparative height size at age 10 || id:UKB-a:35	rs7779665	-0.0152578	0.0178759	0.393362
Comparative height size at age 10 || id:UKB-a:35	rs271735	-0.0258539	0.0303475	0.394254
Comparative height size at age 10 || id:UKB-a:35	rs991946	-0.0271448	0.0318871	0.394614
Comparative height size at age 10 || id:UKB-a:35	rs114166337	0.0309443	0.0364329	0.395685
Comparative height size at age 10 || id:UKB-a:35	rs10489290	0.0136768	0.016195	0.398385
Comparative height size at age 10 || id:UKB-a:35	rs11667331	-0.0145335	0.0173257	0.401558
Comparative height size at age 10 || id:UKB-a:35	rs8018788	-0.0213687	0.0256529	0.404849
Comparative height size at age 10 || id:UKB-a:35	rs751543	-0.0189575	0.0228132	0.40598
Comparative height size at age 10 || id:UKB-a:35	rs1117457	0.0275854	0.033201	0.406052
Comparative height size at age 10 || id:UKB-a:35	rs11018921	-0.0305821	0.0372166	0.411229
Comparative height size at age 10 || id:UKB-a:35	rs685091	-0.0188696	0.023028	0.412546
Comparative height size at age 10 || id:UKB-a:35	rs4965600	-0.0163751	0.0201402	0.416188
Comparative height size at age 10 || id:UKB-a:35	rs2165241	0.013583	0.0169028	0.421632
Comparative height size at age 10 || id:UKB-a:35	rs17522826	0.0227483	0.0284486	0.423925
Comparative height size at age 10 || id:UKB-a:35	rs11689727	0.0139407	0.0175389	0.426704
Comparative height size at age 10 || id:UKB-a:35	rs1325596	0.0196893	0.0249779	0.430538
Comparative height size at age 10 || id:UKB-a:35	rs146851424	0.0163681	0.0209142	0.433846
Comparative height size at age 10 || id:UKB-a:35	rs12615742	0.0176746	0.0228783	0.439788
Comparative height size at age 10 || id:UKB-a:35	rs71566925	-0.0191694	0.0249273	0.441886
Comparative height size at age 10 || id:UKB-a:35	rs78805413	0.025509	0.0331857	0.442086
Comparative height size at age 10 || id:UKB-a:35	rs62515456	0.0134552	0.0176242	0.445194
Comparative height size at age 10 || id:UKB-a:35	rs920141	-0.0273313	0.0363614	0.452257
Comparative height size at age 10 || id:UKB-a:35	rs10975978	-0.0248654	0.0331728	0.453513
Comparative height size at age 10 || id:UKB-a:35	rs12030641	0.0250413	0.0335476	0.455401
Comparative height size at age 10 || id:UKB-a:35	rs703998	-0.0205823	0.0278056	0.459166
Comparative height size at age 10 || id:UKB-a:35	rs10808583	0.0108915	0.0148668	0.4638
Comparative height size at age 10 || id:UKB-a:35	rs7115854	0.0271955	0.0373084	0.466039
Comparative height size at age 10 || id:UKB-a:35	rs7079567	-0.0239111	0.0334907	0.47525
Comparative height size at age 10 || id:UKB-a:35	rs2763263	-0.0144076	0.0201913	0.475505
Comparative height size at age 10 || id:UKB-a:35	rs2985313	-0.0166867	0.0234588	0.476886
Comparative height size at age 10 || id:UKB-a:35	rs862041	0.0146316	0.0207616	0.480971
Comparative height size at age 10 || id:UKB-a:35	rs1360504	0.0233882	0.0332411	0.481686
Comparative height size at age 10 || id:UKB-a:35	rs2270894	-0.0150242	0.0217935	0.490578
Comparative height size at age 10 || id:UKB-a:35	rs648101	-0.0234879	0.0341938	0.492142
Comparative height size at age 10 || id:UKB-a:35	rs11607789	0.0239241	0.0350513	0.494893
Comparative height size at age 10 || id:UKB-a:35	rs11079719	-0.0239521	0.0355391	0.500334
Comparative height size at age 10 || id:UKB-a:35	rs2353983	0.0232082	0.0346023	0.502403
Comparative height size at age 10 || id:UKB-a:35	rs4446525	-0.0210863	0.0316012	0.504604
Comparative height size at age 10 || id:UKB-a:35	rs7936836	-0.0198847	0.0298186	0.504864
Comparative height size at age 10 || id:UKB-a:35	rs9299233	0.0227209	0.0342951	0.507644
Comparative height size at age 10 || id:UKB-a:35	rs76513770	0.0165186	0.025052	0.509657
Comparative height size at age 10 || id:UKB-a:35	rs17205463	-0.0167754	0.0254833	0.510351
Comparative height size at age 10 || id:UKB-a:35	rs3851111	0.0219124	0.0333142	0.510699
Comparative height size at age 10 || id:UKB-a:35	rs12927578	0.0162624	0.0247519	0.511169
Comparative height size at age 10 || id:UKB-a:35	rs4852252	0.0129356	0.0197417	0.512309
Comparative height size at age 10 || id:UKB-a:35	rs11784417	-0.0142199	0.0218389	0.514963
Comparative height size at age 10 || id:UKB-a:35	rs2021965	0.0184154	0.0283275	0.515634
Comparative height size at age 10 || id:UKB-a:35	rs62501195	-0.01546	0.0238017	0.515993
Comparative height size at age 10 || id:UKB-a:35	rs41271299	0.00866315	0.013441	0.519231
Comparative height size at age 10 || id:UKB-a:35	rs61732778	0.0185535	0.0288537	0.52021
Comparative height size at age 10 || id:UKB-a:35	rs2279008	-0.019068	0.0300373	0.52555
Comparative height size at age 10 || id:UKB-a:35	rs2715093	-0.0193698	0.0307619	0.528912
Comparative height size at age 10 || id:UKB-a:35	rs27384	-0.0128982	0.0205799	0.530832
Comparative height size at age 10 || id:UKB-a:35	rs1545552	-0.0141626	0.0227773	0.534083
Comparative height size at age 10 || id:UKB-a:35	rs13388333	0.0168841	0.0273039	0.536328
Comparative height size at age 10 || id:UKB-a:35	rs10748128	0.0138423	0.0225042	0.53849
Comparative height size at age 10 || id:UKB-a:35	rs7745990	-0.0173624	0.028628	0.544194
Comparative height size at age 10 || id:UKB-a:35	rs12325771	0.0209772	0.0351625	0.550789
Comparative height size at age 10 || id:UKB-a:35	rs2455561	0.0195117	0.0327116	0.550858
Comparative height size at age 10 || id:UKB-a:35	rs3116216	-0.0109371	0.0184023	0.552287
Comparative height size at age 10 || id:UKB-a:35	rs291977	0.0187123	0.0318327	0.556645
Comparative height size at age 10 || id:UKB-a:35	rs61849823	0.0145204	0.024772	0.557766
Comparative height size at age 10 || id:UKB-a:35	rs56174623	-0.0183195	0.0314688	0.560468
Comparative height size at age 10 || id:UKB-a:35	rs283468	0.0167773	0.0290953	0.564187
Comparative height size at age 10 || id:UKB-a:35	rs12712912	-0.0127425	0.0222693	0.567188
Comparative height size at age 10 || id:UKB-a:35	rs3812277	0.0159221	0.0278565	0.567611
Comparative height size at age 10 || id:UKB-a:35	rs117447625	-0.0199017	0.0350179	0.569811
Comparative height size at age 10 || id:UKB-a:35	rs66818288	-0.0188108	0.0332078	0.571084
Comparative height size at age 10 || id:UKB-a:35	rs723149	-0.0133339	0.0236825	0.573415
Comparative height size at age 10 || id:UKB-a:35	rs244711	0.00901705	0.0160367	0.573929
Comparative height size at age 10 || id:UKB-a:35	rs7916821	-0.0148909	0.0266226	0.575935
Comparative height size at age 10 || id:UKB-a:35	rs3811964	-0.0101812	0.0185014	0.582119
Comparative height size at age 10 || id:UKB-a:35	rs2900208	-0.00828551	0.0153905	0.590335
Comparative height size at age 10 || id:UKB-a:35	rs17197100	0.0178052	0.0331567	0.591266
Comparative height size at age 10 || id:UKB-a:35	rs10914505	0.0134963	0.0255427	0.597232
Comparative height size at age 10 || id:UKB-a:35	rs62466110	-0.0168937	0.0322755	0.600682
Comparative height size at age 10 || id:UKB-a:35	rs62274129	-0.0168989	0.0323341	0.601229
Comparative height size at age 10 || id:UKB-a:35	rs9394274	0.0108498	0.0208239	0.602348
Comparative height size at age 10 || id:UKB-a:35	rs56088284	0.00610036	0.0117234	0.602815
Comparative height size at age 10 || id:UKB-a:35	rs2543005	-0.0193367	0.0371907	0.603109
Comparative height size at age 10 || id:UKB-a:35	rs7534091	-0.0074285	0.014415	0.606322
Comparative height size at age 10 || id:UKB-a:35	rs12767769	0.0186546	0.036256	0.606885
Comparative height size at age 10 || id:UKB-a:35	rs11731421	0.0115679	0.0224878	0.606968
Comparative height size at age 10 || id:UKB-a:35	rs72755233	0.00585207	0.0115921	0.613675
Comparative height size at age 10 || id:UKB-a:35	rs13338700	-0.00976066	0.0195753	0.618046
Comparative height size at age 10 || id:UKB-a:35	rs4621412	0.0159234	0.0323896	0.622988
Comparative height size at age 10 || id:UKB-a:35	rs13058335	-0.0178356	0.0362859	0.623051
Comparative height size at age 10 || id:UKB-a:35	rs16926774	-0.0160503	0.0327227	0.623784
Comparative height size at age 10 || id:UKB-a:35	rs35626515	-0.0141947	0.0291776	0.626616
Comparative height size at age 10 || id:UKB-a:35	rs4899012	-0.0112118	0.023366	0.631343
Comparative height size at age 10 || id:UKB-a:35	rs1134847	0.0162406	0.0338786	0.631671
Comparative height size at age 10 || id:UKB-a:35	rs6463758	0.0171082	0.0357887	0.632626
Comparative height size at age 10 || id:UKB-a:35	rs2236406	0.011468	0.0244431	0.638948
Comparative height size at age 10 || id:UKB-a:35	rs17143141	0.0129014	0.0275992	0.640174
Comparative height size at age 10 || id:UKB-a:35	rs7149011	0.015128	0.0325483	0.642084
Comparative height size at age 10 || id:UKB-a:35	rs1407040	0.0173246	0.0372817	0.642151
Comparative height size at age 10 || id:UKB-a:35	rs77672559	0.0169449	0.0364932	0.64241
Comparative height size at age 10 || id:UKB-a:35	rs42036	0.00583184	0.0126833	0.645656
Comparative height size at age 10 || id:UKB-a:35	rs214091	0.0147607	0.0321864	0.646522
Comparative height size at age 10 || id:UKB-a:35	rs9350902	-0.0123245	0.0271814	0.650248
Comparative height size at age 10 || id:UKB-a:35	rs519384	0.00622682	0.0138816	0.653744
Comparative height size at age 10 || id:UKB-a:35	rs10937361	-0.0147003	0.0327853	0.653878
Comparative height size at age 10 || id:UKB-a:35	rs12973528	0.00776083	0.0179111	0.664798
Comparative height size at age 10 || id:UKB-a:35	rs1892684	-0.0103967	0.0242141	0.667658
Comparative height size at age 10 || id:UKB-a:35	rs751858	0.0121919	0.0288654	0.672755
Comparative height size at age 10 || id:UKB-a:35	rs6998237	-0.0142521	0.0348843	0.682867
Comparative height size at age 10 || id:UKB-a:35	rs17551974	0.0143916	0.0357415	0.687199
Comparative height size at age 10 || id:UKB-a:35	rs2631676	-0.0143067	0.0358642	0.689957
Comparative height size at age 10 || id:UKB-a:35	rs17475053	0.0120671	0.0306265	0.693575
Comparative height size at age 10 || id:UKB-a:35	rs4927132	0.0127107	0.0324346	0.695141
Comparative height size at age 10 || id:UKB-a:35	rs2629047	-0.0103528	0.0266362	0.697519
Comparative height size at age 10 || id:UKB-a:35	rs832552	-0.0137808	0.0355388	0.698187
Comparative height size at age 10 || id:UKB-a:35	rs1043413	0.00910833	0.0235995	0.699531
Comparative height size at age 10 || id:UKB-a:35	rs7596501	0.0132319	0.0343134	0.699779
Comparative height size at age 10 || id:UKB-a:35	rs6902109	-0.0134612	0.03511	0.701422
Comparative height size at age 10 || id:UKB-a:35	rs11540358	0.00947716	0.0247434	0.701706
Comparative height size at age 10 || id:UKB-a:35	rs1926872	-0.00523103	0.0138491	0.705641
Comparative height size at age 10 || id:UKB-a:35	rs72688208	0.0111135	0.0301022	0.711984
Comparative height size at age 10 || id:UKB-a:35	rs11950472	-0.00974107	0.0264219	0.71237
Comparative height size at age 10 || id:UKB-a:35	rs78190679	-0.00841984	0.0231348	0.715898
Comparative height size at age 10 || id:UKB-a:35	rs4701051	-0.0130139	0.0366429	0.722474
Comparative height size at age 10 || id:UKB-a:35	rs6956946	0.0129174	0.0366925	0.724805
Comparative height size at age 10 || id:UKB-a:35	rs12330335	-0.0096039	0.0274087	0.726041
Comparative height size at age 10 || id:UKB-a:35	rs1998264	0.0128218	0.0366466	0.726432
Comparative height size at age 10 || id:UKB-a:35	rs2035901	-0.00799943	0.0232613	0.730925
Comparative height size at age 10 || id:UKB-a:35	rs6032233	-0.00747625	0.0221161	0.735329
Comparative height size at age 10 || id:UKB-a:35	rs1678626	-0.0121982	0.036283	0.736724
Comparative height size at age 10 || id:UKB-a:35	rs2530802	-0.00690663	0.0207371	0.739091
Comparative height size at age 10 || id:UKB-a:35	rs3118906	0.00574378	0.0175332	0.743218
Comparative height size at age 10 || id:UKB-a:35	rs114707893	-0.00706559	0.021587	0.743435
Comparative height size at age 10 || id:UKB-a:35	rs10870071	0.00973384	0.0298465	0.744326
Comparative height size at age 10 || id:UKB-a:35	rs61775433	0.010429	0.0320173	0.744628
Comparative height size at age 10 || id:UKB-a:35	rs6054392	0.00467741	0.0146711	0.749864
Comparative height size at age 10 || id:UKB-a:35	rs2972210	-0.0116711	0.0374496	0.755309
Comparative height size at age 10 || id:UKB-a:35	rs9455802	0.0109284	0.0354943	0.758163
Comparative height size at age 10 || id:UKB-a:35	rs76526869	-0.0104662	0.0341242	0.759063
Comparative height size at age 10 || id:UKB-a:35	rs8074840	-0.00930235	0.0306317	0.761369
Comparative height size at age 10 || id:UKB-a:35	rs1446245	-0.0106099	0.0369585	0.774054
Comparative height size at age 10 || id:UKB-a:35	rs2610986	0.00629332	0.0231374	0.785624
Comparative height size at age 10 || id:UKB-a:35	rs2157314	-0.00875613	0.032244	0.785961
Comparative height size at age 10 || id:UKB-a:35	rs61887530	-0.00963041	0.0358593	0.788268
Comparative height size at age 10 || id:UKB-a:35	rs1513304	-0.00714511	0.0266603	0.788695
Comparative height size at age 10 || id:UKB-a:35	rs56273245	0.00604438	0.0227291	0.790292
Comparative height size at age 10 || id:UKB-a:35	rs440292	-0.00698062	0.0264649	0.791958
Comparative height size at age 10 || id:UKB-a:35	rs4733775	-0.00954148	0.0362811	0.79256
Comparative height size at age 10 || id:UKB-a:35	rs9873478	0.00861431	0.0336726	0.798086
Comparative height size at age 10 || id:UKB-a:35	rs11743919	0.0058824	0.023821	0.804953
Comparative height size at age 10 || id:UKB-a:35	rs1716838	-0.0090479	0.0369254	0.806432
Comparative height size at age 10 || id:UKB-a:35	rs2513281	-0.00697588	0.028771	0.808422
Comparative height size at age 10 || id:UKB-a:35	rs7152091	-0.00751671	0.0317138	0.812644
Comparative height size at age 10 || id:UKB-a:35	rs11107153	0.00676662	0.0285525	0.812665
Comparative height size at age 10 || id:UKB-a:35	rs9442571	-0.0073361	0.0333467	0.825875
Comparative height size at age 10 || id:UKB-a:35	rs1741344	-0.00476423	0.0217392	0.82653
Comparative height size at age 10 || id:UKB-a:35	rs9884546	0.00634069	0.0295229	0.829945
Comparative height size at age 10 || id:UKB-a:35	rs3020619	0.00313829	0.0147994	0.832064
Comparative height size at age 10 || id:UKB-a:35	rs35954730	-0.0051803	0.0245211	0.832686
Comparative height size at age 10 || id:UKB-a:35	rs215226	-0.00526485	0.0252541	0.834858
Comparative height size at age 10 || id:UKB-a:35	rs389663	-0.00718807	0.0345211	0.835055
Comparative height size at age 10 || id:UKB-a:35	rs2274114	-0.00440057	0.0219268	0.840938
Comparative height size at age 10 || id:UKB-a:35	rs16942324	-0.00313253	0.0158174	0.843011
Comparative height size at age 10 || id:UKB-a:35	rs72637697	0.00693353	0.035439	0.844886
Comparative height size at age 10 || id:UKB-a:35	rs78051210	0.00489482	0.0262757	0.85222
Comparative height size at age 10 || id:UKB-a:35	rs9913538	0.00595269	0.0319838	0.852354
Comparative height size at age 10 || id:UKB-a:35	rs4980067	-0.00440228	0.0240147	0.85455
Comparative height size at age 10 || id:UKB-a:35	rs12661281	0.00583192	0.0329267	0.859416
Comparative height size at age 10 || id:UKB-a:35	rs2601781	0.00535529	0.0302361	0.859417
Comparative height size at age 10 || id:UKB-a:35	rs12993339	-0.0041193	0.0237057	0.862047
Comparative height size at age 10 || id:UKB-a:35	rs3823974	0.00290345	0.0191366	0.879406
Comparative height size at age 10 || id:UKB-a:35	rs822530	0.00270679	0.0179769	0.880314
Comparative height size at age 10 || id:UKB-a:35	rs7430034	-0.00453845	0.0327614	0.889821
Comparative height size at age 10 || id:UKB-a:35	rs16896245	0.00176373	0.01291	0.891333
Comparative height size at age 10 || id:UKB-a:35	rs1351394	-0.00153358	0.0115843	0.894681
Comparative height size at age 10 || id:UKB-a:35	rs933561	0.00468073	0.0356828	0.895636
Comparative height size at age 10 || id:UKB-a:35	rs11245343	-0.00397506	0.0319372	0.900947
Comparative height size at age 10 || id:UKB-a:35	rs11955153	0.00232458	0.0192875	0.904069
Comparative height size at age 10 || id:UKB-a:35	rs9880232	0.0031879	0.0286123	0.911286
Comparative height size at age 10 || id:UKB-a:35	rs6944563	0.00390173	0.0350478	0.911358
Comparative height size at age 10 || id:UKB-a:35	rs11466399	0.00215935	0.0195249	0.911938
Comparative height size at age 10 || id:UKB-a:35	rs10215458	-0.00366055	0.0333387	0.912569
Comparative height size at age 10 || id:UKB-a:35	rs12209223	-0.00183841	0.017439	0.916043
Comparative height size at age 10 || id:UKB-a:35	rs1415701	0.00206633	0.0199327	0.917435
Comparative height size at age 10 || id:UKB-a:35	rs143840904	-0.00170312	0.017367	0.921879
Comparative height size at age 10 || id:UKB-a:35	rs3181251	-0.00213252	0.0227851	0.925433
Comparative height size at age 10 || id:UKB-a:35	rs3993426	-0.00240498	0.028486	0.932717
Comparative height size at age 10 || id:UKB-a:35	rs2888604	0.00193092	0.0264093	0.941714
Comparative height size at age 10 || id:UKB-a:35	rs75169935	-0.00251565	0.0344771	0.941833
Comparative height size at age 10 || id:UKB-a:35	rs150107452	-0.00256862	0.0370084	0.944666
Comparative height size at age 10 || id:UKB-a:35	rs35746105	-0.00148714	0.0230935	0.948655
Comparative height size at age 10 || id:UKB-a:35	rs1394821	-0.00140789	0.0298577	0.962391
Comparative height size at age 10 || id:UKB-a:35	rs2925155	-0.0013687	0.0295196	0.963019
Comparative height size at age 10 || id:UKB-a:35	rs9912553	0.00127018	0.0282064	0.964082
Comparative height size at age 10 || id:UKB-a:35	rs7326823	0.00151011	0.03524	0.965819
Comparative height size at age 10 || id:UKB-a:35	rs6714067	-0.000684019	0.0250917	0.978252
Comparative height size at age 10 || id:UKB-a:35	rs138937927	0.000488327	0.0311948	0.98751
Comparative height size at age 10 || id:UKB-a:35	rs2970599	-0.000296645	0.0327925	0.992782
Comparative height size at age 10 || id:UKB-a:35	rs17400325	-9.1919e-05	0.0189844	0.996137
Concentration of chylomicrons and largest VLDL particles || id:958	rs72654473	0.0130819	0.00413941	0.00157591
Concentration of chylomicrons and largest VLDL particles || id:958	rs13233571	-0.0015951	0.00468916	0.73373
Concentration of chylomicrons and largest VLDL particles || id:958	rs17216525	-0.000816819	0.00505456	0.871621
Concentration of IDL particles || id:870	rs952275	-0.00813948	0.00318183	0.0105242
Concentration of IDL particles || id:870	rs76866386	0.00635332	0.00591004	0.282373
Concentration of IDL particles || id:870	rs4608457	0.0054868	0.00997793	0.582392
Concentration of IDL particles || id:870	rs7786322	0.00136335	0.0055774	0.806888
Concentration of large HDL particles || id:878	rs174578	0.0128887	0.00401335	0.0013207
Concentration of large HDL particles || id:878	rs16940472	0.00184331	0.00421264	0.661701
Concentration of large HDL particles || id:878	rs291	0.000172416	0.00414853	0.966849
Concentration of large LDL particles || id:884	rs2965155	0.00331738	0.00576808	0.565205
Concentration of large VLDL particles || id:890	rs35529421	-0.00317785	0.00408047	0.436101
Concentration of large VLDL particles || id:890	rs56255430	-0.00123891	0.00427697	0.772069
Concentration of large VLDL particles || id:890	rs13234157	-0.00118023	0.00432085	0.78474
Concentration of large VLDL particles || id:890	rs2980882	0.000709923	0.00569156	0.900735
Concentration of medium HDL particles || id:902	rs9987289	-0.0193199	0.00648132	0.00287444
Concentration of medium VLDL particles || id:913	rs34346326	-0.00598103	0.00379603	0.115118
Concentration of medium VLDL particles || id:913	rs116843064	-0.00353328	0.00606179	0.559976
Concentration of medium VLDL particles || id:913	rs673548	-0.00201615	0.0048684	0.678779
Concentration of medium VLDL particles || id:913	rs12365864	0.00101374	0.00521868	0.845979
Concentration of medium VLDL particles || id:913	rs6982636	0.000519108	0.00547637	0.924481
Concentration of small HDL particles || id:922	rs633695	0.00351061	0.00450616	0.435939
Concentration of small LDL particles || id:926	rs4703667	0.00311762	0.00402161	0.438211
Concentration of small LDL particles || id:926	rs8107974	-0.00182564	0.00507844	0.719229
Concentration of small VLDL particles || id:930	rs9472125	-0.00996015	0.00625062	0.111056
Concentration of small VLDL particles || id:930	rs2878419	0.0046231	0.00532031	0.384873
Concentration of small VLDL particles || id:930	rs1042034	-0.00281964	0.00383098	0.461725
Concentration of very large HDL particles || id:946	rs4503368	0.00709552	0.00517073	0.169986
Concentration of very large VLDL particles || id:950	rs483082	0.00898333	0.00465733	0.0537483
Concentration of very large VLDL particles || id:950	rs16996148	-0.00126489	0.00473068	0.789176
Concentration of very small VLDL particles || id:954	rs2044333	0.0074671	0.00572971	0.192498
Concentration of very small VLDL particles || id:954	rs660240	-0.00665447	0.0055735	0.232498
Concentration of very small VLDL particles || id:954	rs6511720	0.00217335	0.0028284	0.442247
Concentration of very small VLDL particles || id:954	rs157594	0.00213328	0.00295501	0.470345
Concentration of very small VLDL particles || id:954	rs1848922	-0.000379015	0.00404057	0.925266
Copper || id:1073	rs2769264	-0.00129555	0.00140533	0.356591
Copper || id:1073	rs1175550	0.000793449	0.00208077	0.702963
Coronary heart disease || id:8	rs2306374	0.00829809	0.00427475	0.0522354
Coronary heart disease || id:8	rs12190287	-0.00572011	0.00341895	0.0943155
Coronary heart disease || id:8	rs4714955	-0.00457615	0.00362607	0.206944
Coronary heart disease || id:8	rs9351814	0.00503214	0.00445155	0.258297
Coronary heart disease || id:8	rs599839	-0.00407959	0.00381313	0.284674
Coronary heart disease || id:8	rs1122608	0.00294488	0.00307453	0.338148
Coronary heart disease || id:8	rs2351524	0.00330346	0.00367826	0.36913
Coronary heart disease || id:8	rs7651039	-0.00185646	0.00240497	0.440157
Coronary heart disease || id:8	rs9982601	0.00222018	0.00310079	0.473988
Coronary heart disease || id:8	rs10455872	0.00158933	0.00225385	0.480709
Coronary heart disease || id:8	rs17114036	-0.00218322	0.00406907	0.591585
Coronary heart disease || id:8	rs11556924	0.000303049	0.00387014	0.937586
Coronary heart disease || id:8	rs2219939	-0.000233222	0.00404851	0.954062
Corrected insulin response || id:761	rs2206734	0.00426072	0.00280396	0.128627
Corrected insulin response || id:761	rs11187144	-0.000951483	0.00293829	0.746073
Cortisone || id:354	rs10938815	0.00265734	0.0350404	0.939549
Cough on most days || id:UKB-a:258	rs6062847	0.00838745	0.0340074	0.80519
COX7A2L/KCNG3	rs72798544
Creatine || id:451	rs715	0.0118791	0.00821545	0.148193
Creatinine (enzymatic) in urine || id:UKB-a:333	rs784257	0.0416637	0.0175144	0.0173679
Creatinine (enzymatic) in urine || id:UKB-a:333	rs10740991	0.0514149	0.0232535	0.0270317
Creatinine (enzymatic) in urine || id:UKB-a:333	rs61780440	0.0448944	0.0244587	0.0664289
Creatinine (enzymatic) in urine || id:UKB-a:333	rs13143189	0.041841	0.0229136	0.0678457
Creatinine (enzymatic) in urine || id:UKB-a:333	rs34262842	-0.0419365	0.0257991	0.104055
Creatinine (enzymatic) in urine || id:UKB-a:333	rs56099375	-0.0388639	0.0258668	0.132978
Creatinine (enzymatic) in urine || id:UKB-a:333	rs1800437	0.0342084	0.0247368	0.166696
Creatinine (enzymatic) in urine || id:UKB-a:333	rs4410790	-0.0228182	0.016879	0.176418
Creatinine (enzymatic) in urine || id:UKB-a:333	rs7142377	-0.0304288	0.0243844	0.212075
Creatinine (enzymatic) in urine || id:UKB-a:333	rs71658797	0.0269495	0.02216	0.223935
Creatinine (enzymatic) in urine || id:UKB-a:333	rs4488444	-0.0313149	0.0260928	0.230087
Creatinine (enzymatic) in urine || id:UKB-a:333	rs35041900	0.031059	0.0264963	0.241115
Creatinine (enzymatic) in urine || id:UKB-a:333	rs11968400	-0.0281239	0.0261572	0.282291
Creatinine (enzymatic) in urine || id:UKB-a:333	rs28399448	0.0248505	0.0244692	0.309828
Creatinine (enzymatic) in urine || id:UKB-a:333	rs3815455	0.0212228	0.0239897	0.376339
Creatinine (enzymatic) in urine || id:UKB-a:333	rs2472297	-0.009593	0.0142168	0.499824
Creatinine (enzymatic) in urine || id:UKB-a:333	rs10747486	0.015564	0.0266434	0.559112
Creatinine (enzymatic) in urine || id:UKB-a:333	rs3788372	-0.00670595	0.0270628	0.804295
Creatinine (enzymatic) in urine || id:UKB-a:333	rs1288775	0.00549247	0.0241685	0.820224
Creatinine (enzymatic) in urine || id:UKB-a:333	rs150952847	0.00468413	0.0268061	0.861283
Creatinine (enzymatic) in urine || id:UKB-a:333	rs3788337	0.00195183	0.024886	0.937485
Creatinine || id:850	rs1986734	-0.0141391	0.00553515	0.0106365
Creatinine || id:850	rs10265221	0.00912354	0.00518212	0.0783092
Creatinine || id:850	rs2079742	0.00861903	0.00519416	0.0970411
Creatinine || id:850	rs3119311	-0.00334353	0.00547932	0.541724
Creatinine || id:850	rs6127099	-0.00109507	0.00649512	0.866113
Creatinine || id:850	rs61524473	0.000575042	0.00459924	0.9005
Crohn's disease || id:12	rs9264942	-0.00962651	0.00236925	4.84251e-05
Crohn's disease || id:12	rs2641348	-0.0105538	0.00451727	0.0194742
Crohn's disease || id:12	rs12949918	-0.00688795	0.00331858	0.0379338
Crohn's disease || id:12	rs2227551	-0.00790693	0.00381087	0.0380017
Crohn's disease || id:12	rs7236492	0.00925896	0.00453486	0.0411783
Crohn's disease || id:12	rs7773324	0.00929738	0.00458288	0.0424866
Crohn's disease || id:12	rs17391694	-0.00832944	0.004128	0.0436129
Crohn's disease || id:12	rs1847472	-0.00817695	0.00417934	0.0504046
Crohn's disease || id:12	rs11152949	0.0053078	0.00273082	0.051936
Crohn's disease || id:12	rs71624119	-0.00831859	0.00436041	0.0564228
Crohn's disease || id:12	rs11768997	0.00443727	0.00237097	0.0612761
Crohn's disease || id:12	rs10878302	0.0077562	0.00437367	0.0761647
Crohn's disease || id:12	rs11691685	-0.00720529	0.00410562	0.0792625
Crohn's disease || id:12	rs11236797	0.00316936	0.00189979	0.0952624
Crohn's disease || id:12	rs640466	-0.0077753	0.00466743	0.0957407
Crohn's disease || id:12	rs1456896	-0.00604698	0.00371021	0.10314
Crohn's disease || id:12	rs2974935	0.00732265	0.00452501	0.105607
Crohn's disease || id:12	rs3129871	-0.00640709	0.00405691	0.114267
Crohn's disease || id:12	rs11185982	0.00668156	0.00426985	0.117624
Crohn's disease || id:12	rs6738394	0.00672763	0.00441129	0.127235
Crohn's disease || id:12	rs1517352	0.00659231	0.00444735	0.13826
Crohn's disease || id:12	rs1363907	-0.00494018	0.00335757	0.141195
Crohn's disease || id:12	rs11159833	0.00541998	0.00381401	0.155296
Crohn's disease || id:12	rs6702421	0.00499704	0.00365479	0.171544
Crohn's disease || id:12	rs72727394	0.00564902	0.00413536	0.171931
Crohn's disease || id:12	rs6074022	-0.00553841	0.00413533	0.180476
Crohn's disease || id:12	rs6062496	0.00382235	0.0028553	0.180673
Crohn's disease || id:12	rs11117431	0.00371974	0.00289962	0.19955
Crohn's disease || id:12	rs17293632	-0.00388988	0.00312989	0.213936
Crohn's disease || id:12	rs2847293	0.00338788	0.00273987	0.216269
Crohn's disease || id:12	rs7015630	-0.0056309	0.00461939	0.222856
Crohn's disease || id:12	rs1297258	-0.00327196	0.00270834	0.227006
Crohn's disease || id:12	rs79980175	0.00458674	0.00379829	0.227209
Crohn's disease || id:12	rs516246	0.00356405	0.00299189	0.23356
Crohn's disease || id:12	rs7969592	0.0054388	0.00467357	0.244531
Crohn's disease || id:12	rs259964	0.00558809	0.00482223	0.24653
Crohn's disease || id:12	rs35164067	0.00327476	0.00296526	0.26943
Crohn's disease || id:12	rs9494844	0.0049204	0.00454402	0.278884
Crohn's disease || id:12	rs4795397	-0.00279295	0.00258433	0.279819
Crohn's disease || id:12	rs13407913	0.00316748	0.00299964	0.29099
Crohn's disease || id:12	rs12694846	0.00349444	0.00332738	0.293624
Crohn's disease || id:12	rs9554587	-0.00460934	0.0044083	0.295744
Crohn's disease || id:12	rs7438704	0.00444707	0.0042598	0.296502
Crohn's disease || id:12	rs6738490	-0.00155836	0.00151238	0.302824
Crohn's disease || id:12	rs6500315	0.00287475	0.00282219	0.308382
Crohn's disease || id:12	rs2413583	0.00219973	0.00219333	0.315901
Crohn's disease || id:12	rs780094	-0.00294851	0.00301863	0.328683
Crohn's disease || id:12	rs1292053	-0.0036482	0.0037757	0.333928
Crohn's disease || id:12	rs17622378	0.00172898	0.00181692	0.3413
Crohn's disease || id:12	rs12411259	0.00277849	0.00297761	0.350753
Crohn's disease || id:12	rs28999107	-0.00376436	0.00405941	0.353762
Crohn's disease || id:12	rs35730213	0.00229755	0.0024862	0.355423
Crohn's disease || id:12	rs1250573	-0.00234662	0.00256168	0.359643
Crohn's disease || id:12	rs2538470	0.00430082	0.0047048	0.360646
Crohn's disease || id:12	rs144004051	-0.00511075	0.00559137	0.360694
Crohn's disease || id:12	rs6827756	0.00409093	0.00450098	0.363405
Crohn's disease || id:12	rs3024505	0.00245509	0.00285639	0.390061
Crohn's disease || id:12	rs9594766	0.00395527	0.00465099	0.395094
Crohn's disease || id:12	rs13001325	0.00240334	0.00286127	0.400935
Crohn's disease || id:12	rs7786444	-0.00384588	0.0046663	0.409836
Crohn's disease || id:12	rs7085798	-0.00159213	0.0019584	0.416232
Crohn's disease || id:12	rs11167518	0.00186057	0.0023103	0.420624
Crohn's disease || id:12	rs17694108	-0.00388682	0.00490153	0.427789
Crohn's disease || id:12	rs303429	-0.00361795	0.00459389	0.430957
Crohn's disease || id:12	rs915286	0.00404201	0.00517592	0.434845
Crohn's disease || id:12	rs181826	-0.00272751	0.00352915	0.43961
Crohn's disease || id:12	rs6908425	0.0029656	0.00398282	0.456514
Crohn's disease || id:12	rs6740462	0.00284557	0.00387818	0.463107
Crohn's disease || id:12	rs2153283	0.00272427	0.00386124	0.480471
Crohn's disease || id:12	rs6111031	-0.00127834	0.00185522	0.490792
Crohn's disease || id:12	rs6561151	0.00197439	0.00288704	0.494051
Crohn's disease || id:12	rs9457247	-0.0018456	0.00276733	0.504821
Crohn's disease || id:12	rs7194886	-0.00100226	0.00152421	0.51082
Crohn's disease || id:12	rs26528	-0.00178737	0.0028597	0.531959
Crohn's disease || id:12	rs61839660	-0.0023636	0.00386411	0.540748
Crohn's disease || id:12	rs17129991	0.00236361	0.00390271	0.544758
Crohn's disease || id:12	rs77981966	0.00204815	0.00351901	0.560551
Crohn's disease || id:12	rs727563	-0.00265309	0.00460388	0.564431
Crohn's disease || id:12	rs7517847	0.000569586	0.00102296	0.577664
Crohn's disease || id:12	rs6651252	0.0018046	0.00339698	0.595254
Crohn's disease || id:12	rs7711427	-0.000734085	0.00141029	0.6027
Crohn's disease || id:12	rs11793497	-0.00106167	0.00204082	0.60291
Crohn's disease || id:12	rs1267501	0.0024938	0.00498904	0.617177
Crohn's disease || id:12	rs212388	-0.00151938	0.00338508	0.653541
Crohn's disease || id:12	rs36016881	-0.00176329	0.00410717	0.66769
Crohn's disease || id:12	rs35320439	-0.001825	0.00439448	0.677927
Crohn's disease || id:12	rs1646019	-0.00138791	0.00338475	0.681771
Crohn's disease || id:12	rs7848647	0.00104066	0.00256953	0.685476
Crohn's disease || id:12	rs34787213	0.00113521	0.00330326	0.731099
Crohn's disease || id:12	rs10800309	-0.00139458	0.00406162	0.731331
Crohn's disease || id:12	rs2024092	-0.000966708	0.00288984	0.737987
Crohn's disease || id:12	rs12796489	-0.000727214	0.00223546	0.744948
Crohn's disease || id:12	rs76906269	-0.00113338	0.00369769	0.759216
Crohn's disease || id:12	rs3801810	-0.00112707	0.0037798	0.765565
Crohn's disease || id:12	rs2270395	0.000984895	0.00335956	0.769398
Crohn's disease || id:12	rs34804116	0.0010334	0.00374972	0.782861
Crohn's disease || id:12	rs4703855	0.00131863	0.00513466	0.797326
Crohn's disease || id:12	rs1569328	-0.00101898	0.00415031	0.806054
Crohn's disease || id:12	rs10798069	0.00112554	0.00487009	0.817227
Crohn's disease || id:12	rs3197999	-0.000504626	0.00244333	0.836375
Crohn's disease || id:12	rs2395022	-0.00099764	0.00484334	0.836805
Crohn's disease || id:12	rs3776414	-0.000760306	0.00400612	0.849477
Crohn's disease || id:12	rs3853824	0.000771802	0.00442548	0.861551
Crohn's disease || id:12	rs8127691	-0.000487799	0.0028368	0.863474
Crohn's disease || id:12	rs17388425	-0.000472412	0.00298633	0.874306
Crohn's disease || id:12	rs11713774	-0.000477991	0.00355577	0.893065
Crohn's disease || id:12	rs34779708	0.000350877	0.00267463	0.895627
Crohn's disease || id:12	rs9889296	0.000310991	0.00268161	0.907675
Crohn's disease || id:12	rs2284553	0.000355192	0.0033804	0.916317
Crohn's disease || id:12	rs10995271	-0.000167752	0.00186615	0.928373
Crohn's disease || id:12	rs559928	-0.000379762	0.00437315	0.930799
Crohn's disease || id:12	rs56163845	0.000333721	0.00404523	0.934251
Crohn's disease || id:12	rs6456426	-0.00027727	0.00346262	0.936177
Crohn's disease || id:12	rs10758669	-0.000107587	0.00239729	0.964204
Crohn's disease || id:12	rs7608910	-0.000105239	0.0029203	0.971253
Crohn's disease || id:12	rs9491892	-0.000119116	0.00341662	0.972188
Crohn's disease || id:12	rs438475	9.61295e-05	0.00296566	0.974142
Crohn's disease || id:12	rs10956252	-9.19168e-05	0.00297188	0.975326
Current employment status: Doing unpaid or voluntary work || id:UKB-a:408	rs1553730	-0.0717467	0.127528	0.573711
Current employment status: In paid employment or self-employed || id:UKB-a:404	rs117907691	-0.0503425	0.0517512	0.330663
Current employment status: Retired || id:UKB-a:405	rs117005426	-0.081705	0.051944	0.115732
Current employment status: Retired || id:UKB-a:405	rs10925104	0.0528124	0.0528878	0.318001
Current employment status: Unable to work because of sickness or disability || id:UKB-a:407	rs77622349	-0.108907	0.124989	0.383575
Current tobacco smoking || id:UKB-a:16	rs73227362	0.0977802	0.0438513	0.0257599
Current tobacco smoking || id:UKB-a:16	rs17730481	0.0890648	0.0429445	0.0380838
Current tobacco smoking || id:UKB-a:16	rs7807019	0.0857101	0.0451712	0.0577687
Current tobacco smoking || id:UKB-a:16	rs8033799	-0.0857814	0.0470666	0.0683711
Current tobacco smoking || id:UKB-a:16	rs62474713	0.0530981	0.0394645	0.178475
Current tobacco smoking || id:UKB-a:16	rs11210887	0.039873	0.0390413	0.307111
Current tobacco smoking || id:UKB-a:16	rs113382419	-0.022776	0.0255292	0.37231
Current tobacco smoking || id:UKB-a:16	rs3773814	0.0329486	0.0471216	0.484412
Current tobacco smoking || id:UKB-a:16	rs7726560	-0.0209896	0.0462256	0.649779
Current tobacco smoking || id:UKB-a:16	rs10891481	-0.0180497	0.0417516	0.665515
Current tobacco smoking || id:UKB-a:16	rs1549214	-0.0108915	0.0394691	0.782586
Current tobacco smoking || id:UKB-a:16	rs11096777	0.0113133	0.0447337	0.800342
Current tobacco smoking || id:UKB-a:16	rs9607805	-0.00257803	0.0407817	0.949595
Cysteine-glutathione disulfide || id:680	rs5760492	0.00911323	0.00732498	0.213451
Daytime dozing / sleeping (narcolepsy) || id:UKB-a:15	rs843372	0.118044	0.0501146	0.0184988
Daytime dozing / sleeping (narcolepsy) || id:UKB-a:15	rs17356118	-0.0952207	0.051167	0.0627471
Daytime dozing / sleeping (narcolepsy) || id:UKB-a:15	rs35284403	0.0920087	0.0494636	0.0628674
Daytime dozing / sleeping (narcolepsy) || id:UKB-a:15	rs6923811	0.0730261	0.050977	0.151992
Daytime dozing / sleeping (narcolepsy) || id:UKB-a:15	rs13023284	0.0610766	0.0431184	0.156633
Daytime dozing / sleeping (narcolepsy) || id:UKB-a:15	rs3122170	-0.0528603	0.0448429	0.238483
Daytime dozing / sleeping (narcolepsy) || id:UKB-a:15	rs614987	-0.0421353	0.0511812	0.410362
Daytime dozing / sleeping (narcolepsy) || id:UKB-a:15	rs2696532	-0.0299412	0.0450206	0.506015
Daytime dozing / sleeping (narcolepsy) || id:UKB-a:15	rs10900858	0.0329721	0.0514325	0.521474
Daytime dozing / sleeping (narcolepsy) || id:UKB-a:15	rs553314	0.0286804	0.0482463	0.552205
Daytime dozing / sleeping (narcolepsy) || id:UKB-a:15	rs811483	0.0292506	0.0492423	0.552503
Daytime dozing / sleeping (narcolepsy) || id:UKB-a:15	rs4242242	0.0249772	0.0474391	0.598533
Daytime dozing / sleeping (narcolepsy) || id:UKB-a:15	rs1846644	-0.0142092	0.0324831	0.661796
Daytime dozing / sleeping (narcolepsy) || id:UKB-a:15	rs13284688	0.0157401	0.0411589	0.702148
Daytime dozing / sleeping (narcolepsy) || id:UKB-a:15	rs285793	-0.0120922	0.0489909	0.805043
Daytime dozing / sleeping (narcolepsy) || id:UKB-a:15	rs13010456	-0.00951665	0.0387885	0.806188
Daytime dozing / sleeping (narcolepsy) || id:UKB-a:15	rs7476897	-0.00336277	0.0486269	0.944867
Decanoylcarnitine || id:618	rs7552404	-0.000900446	0.00657012	0.89099
Dehydroisoandrosterone sulfate (DHEA-S) || id:478	rs296396	-0.0150576	0.0100841	0.135385
Deoxycholate || id:320	rs8192870	-0.0178595	0.00985816	0.0700417
Depressive symptoms || id:1000	rs7973260	-0.000717506	0.0138568	0.958704
Diabetes diagnosed by doctor || id:UKB-a:306	rs340882	-0.263111	0.109652	0.0164167
Diabetes diagnosed by doctor || id:UKB-a:306	rs406767	0.255564	0.117191	0.0292022
Diabetes diagnosed by doctor || id:UKB-a:306	rs3887925	0.218709	0.112173	0.0512058
Diabetes diagnosed by doctor || id:UKB-a:306	rs9379084	-0.171132	0.0911723	0.0605161
Diabetes diagnosed by doctor || id:UKB-a:306	rs10184004	-0.18229	0.102328	0.0748412
Diabetes diagnosed by doctor || id:UKB-a:306	rs5213	0.152266	0.0995341	0.12607
Diabetes diagnosed by doctor || id:UKB-a:306	rs7183842	-0.17239	0.115	0.133863
Diabetes diagnosed by doctor || id:UKB-a:306	rs1496653	-0.152675	0.104716	0.144843
Diabetes diagnosed by doctor || id:UKB-a:306	rs7646519	0.0850929	0.0611506	0.164065
Diabetes diagnosed by doctor || id:UKB-a:306	rs7766070	-0.0841605	0.062136	0.17559
Diabetes diagnosed by doctor || id:UKB-a:306	rs10965247	0.077257	0.0623756	0.215502
Diabetes diagnosed by doctor || id:UKB-a:306	rs6885132	0.135972	0.110236	0.217401
Diabetes diagnosed by doctor || id:UKB-a:306	rs4688760	0.137483	0.114629	0.230381
Diabetes diagnosed by doctor || id:UKB-a:306	rs7018475	-0.100359	0.0863951	0.245386
Diabetes diagnosed by doctor || id:UKB-a:306	rs8118848	0.134179	0.117586	0.253821
Diabetes diagnosed by doctor || id:UKB-a:306	rs464605	0.130072	0.117106	0.266687
Diabetes diagnosed by doctor || id:UKB-a:306	rs2206277	0.128995	0.118729	0.277274
Diabetes diagnosed by doctor || id:UKB-a:306	rs11720108	-0.109344	0.105915	0.301898
Diabetes diagnosed by doctor || id:UKB-a:306	rs4727554	0.113265	0.111974	0.311766
Diabetes diagnosed by doctor || id:UKB-a:306	rs10196106	-0.0842916	0.0920881	0.360015
Diabetes diagnosed by doctor || id:UKB-a:306	rs3802177	-0.0590619	0.0727865	0.417112
Diabetes diagnosed by doctor || id:UKB-a:306	rs13262861	0.0766632	0.0945742	0.417587
Diabetes diagnosed by doctor || id:UKB-a:306	rs145762933	0.0767906	0.0993137	0.439397
Diabetes diagnosed by doctor || id:UKB-a:306	rs2237895	-0.0606305	0.0789654	0.4426
Diabetes diagnosed by doctor || id:UKB-a:306	rs1800961	-0.0809268	0.108353	0.455137
Diabetes diagnosed by doctor || id:UKB-a:306	rs1317548	0.0846311	0.115146	0.462344
Diabetes diagnosed by doctor || id:UKB-a:306	rs75199135	0.0781243	0.119654	0.513808
Diabetes diagnosed by doctor || id:UKB-a:306	rs12910361	0.077272	0.118859	0.515619
Diabetes diagnosed by doctor || id:UKB-a:306	rs231361	0.0683302	0.11204	0.541944
Diabetes diagnosed by doctor || id:UKB-a:306	rs1215470	-0.0434772	0.0859194	0.61284
Diabetes diagnosed by doctor || id:UKB-a:306	rs757855	0.0579167	0.116639	0.619508
Diabetes diagnosed by doctor || id:UKB-a:306	rs2947793	0.0507487	0.102514	0.620571
Diabetes diagnosed by doctor || id:UKB-a:306	rs11671304	-0.0563572	0.114624	0.622953
Diabetes diagnosed by doctor || id:UKB-a:306	rs4239217	-0.0340587	0.0811005	0.674517
Diabetes diagnosed by doctor || id:UKB-a:306	rs10748582	0.0297568	0.074748	0.690561
Diabetes diagnosed by doctor || id:UKB-a:306	rs849142	-0.0319311	0.0833137	0.701525
Diabetes diagnosed by doctor || id:UKB-a:306	rs9267659	-0.0310869	0.0838189	0.710726
Diabetes diagnosed by doctor || id:UKB-a:306	rs1515110	0.0365179	0.100039	0.715085
Diabetes diagnosed by doctor || id:UKB-a:306	rs1801212	-0.0212038	0.0764166	0.781415
Diabetes diagnosed by doctor || id:UKB-a:306	rs34715063	0.0222479	0.116408	0.848431
Diabetes diagnosed by doctor || id:UKB-a:306	rs697239	-0.0139122	0.0950561	0.883639
Diabetes diagnosed by doctor || id:UKB-a:306	rs7258722	0.0150093	0.11888	0.899529
Diabetes diagnosed by doctor || id:UKB-a:306	rs9410573	-0.00719018	0.0882694	0.935078
Diabetes diagnosed by doctor || id:UKB-a:306	rs9273363	-0.00203626	0.0443038	0.963341
Diabetes diagnosed by doctor || id:UKB-a:306	rs9667947	-0.00224149	0.0983982	0.981826
Diabetes diagnosed by doctor || id:UKB-a:306	rs72802365	0.00110439	0.0981285	0.99102
Diagnoses - main ICD10: B37 Candidiasis || id:UKB-a:517	rs10516560	-1.63849	1.10394	0.137752
Diagnoses - main ICD10: B37 Candidiasis || id:UKB-a:517	rs78035989	1.43218	1.13086	0.205352
Diagnoses - main ICD10: B37 Candidiasis || id:UKB-a:517	rs138717436	1.27117	1.18971	0.285308
Diagnoses - main ICD10: B37 Candidiasis || id:UKB-a:517	rs118191124	-1.03099	1.06175	0.331535
Diagnoses - main ICD10: B37 Candidiasis || id:UKB-a:517	rs115403892	-0.918964	1.10012	0.403531
Diagnoses - main ICD10: B37 Candidiasis || id:UKB-a:517	rs143585721	0.841184	1.19913	0.482995
Diagnoses - main ICD10: B37 Candidiasis || id:UKB-a:517	rs139506310	-0.704479	1.10398	0.523391
Diagnoses - main ICD10: B37 Candidiasis || id:UKB-a:517	rs2385276	0.664912	1.16179	0.567107
Diagnoses - main ICD10: B37 Candidiasis || id:UKB-a:517	rs139190674	0.659223	1.16067	0.570056
Diagnoses - main ICD10: B37 Candidiasis || id:UKB-a:517	rs17382842	-0.619644	1.19544	0.604221
Diagnoses - main ICD10: B37 Candidiasis || id:UKB-a:517	rs149457858	-0.553216	1.1974	0.644071
Diagnoses - main ICD10: B37 Candidiasis || id:UKB-a:517	rs117123810	-0.092363	1.10335	0.933286
Diagnoses - main ICD10: C44 Other malignant neoplasms of skin || id:UKB-a:518	rs6719014	-0.344129	0.148992	0.0209039
Diagnoses - main ICD10: C44 Other malignant neoplasms of skin || id:UKB-a:518	rs7528427	-0.319931	0.139427	0.021755
Diagnoses - main ICD10: C44 Other malignant neoplasms of skin || id:UKB-a:518	rs1798646	-0.377727	0.195155	0.0529256
Diagnoses - main ICD10: C44 Other malignant neoplasms of skin || id:UKB-a:518	rs77476954	0.307043	0.172179	0.0745419
Diagnoses - main ICD10: C44 Other malignant neoplasms of skin || id:UKB-a:518	rs78378222	0.246531	0.170088	0.147217
Diagnoses - main ICD10: C44 Other malignant neoplasms of skin || id:UKB-a:518	rs139978687	0.20739	0.183091	0.257334
Diagnoses - main ICD10: C44 Other malignant neoplasms of skin || id:UKB-a:518	rs17694493	-0.169442	0.207105	0.413274
Diagnoses - main ICD10: C44 Other malignant neoplasms of skin || id:UKB-a:518	rs62202836	0.12779	0.205446	0.533935
Diagnoses - main ICD10: C44 Other malignant neoplasms of skin || id:UKB-a:518	rs17212525	-0.107467	0.202942	0.596428
Diagnoses - main ICD10: C44 Other malignant neoplasms of skin || id:UKB-a:518	rs3026767	-0.102284	0.211227	0.628217
Diagnoses - main ICD10: C44 Other malignant neoplasms of skin || id:UKB-a:518	rs17391663	-0.0930917	0.212232	0.660928
Diagnoses - main ICD10: C44 Other malignant neoplasms of skin || id:UKB-a:518	rs79139787	0.0166925	0.112787	0.882342
Diagnoses - main ICD10: C44 Other malignant neoplasms of skin || id:UKB-a:518	rs11708920	-0.0221896	0.204385	0.913545
Diagnoses - main ICD10: C44 Other malignant neoplasms of skin || id:UKB-a:518	rs214803	0.00593867	0.152785	0.968994
Diagnoses - main ICD10: C44 Other malignant neoplasms of skin || id:UKB-a:518	rs17431648	0.00229885	0.213522	0.99141
Diagnoses - main ICD10: C50 Malignant neoplasm of breast || id:UKB-a:519	rs2981584	0.207875	0.0914316	0.0229924
Diagnoses - main ICD10: C50 Malignant neoplasm of breast || id:UKB-a:519	rs6929137	-0.230389	0.196489	0.240984
Diagnoses - main ICD10: C61 Malignant neoplasm of prostate || id:UKB-a:520	rs72853963	0.510393	0.25832	0.0481756
Diagnoses - main ICD10: C61 Malignant neoplasm of prostate || id:UKB-a:520	rs1447292	-0.477628	0.276741	0.0843653
Diagnoses - main ICD10: C61 Malignant neoplasm of prostate || id:UKB-a:520	rs10505477	-0.356092	0.217623	0.101781
Diagnoses - main ICD10: C61 Malignant neoplasm of prostate || id:UKB-a:520	rs6501436	-0.305138	0.237512	0.198888
Diagnoses - main ICD10: C61 Malignant neoplasm of prostate || id:UKB-a:520	rs12275055	0.16002	0.28692	0.577038
Diagnoses - main ICD10: C61 Malignant neoplasm of prostate || id:UKB-a:520	rs62295839	-0.0969811	0.285418	0.734018
Diagnoses - main ICD10: C61 Malignant neoplasm of prostate || id:UKB-a:520	rs62516012	0.0806971	0.304704	0.791135
Diagnoses - main ICD10: C61 Malignant neoplasm of prostate || id:UKB-a:520	rs11263763	-0.0138198	0.235781	0.95326
Diagnoses - main ICD10: D12 Benign neoplasm of colon rectum anus and anal canal || id:UKB-a:521	rs16888589	-0.270073	0.193055	0.161829
Diagnoses - main ICD10: D12 Benign neoplasm of colon rectum anus and anal canal || id:UKB-a:521	rs4939827	-0.195435	0.150385	0.193751
Diagnoses - main ICD10: D12 Benign neoplasm of colon rectum anus and anal canal || id:UKB-a:521	rs2293581	0.0520645	0.159214	0.743661
Diagnoses - main ICD10: D25 Leiomyoma of uterus || id:UKB-a:522	rs58415480	0.382399	0.187412	0.0413081
Diagnoses - main ICD10: D25 Leiomyoma of uterus || id:UKB-a:522	rs7027685	0.218707	0.212033	0.302318
Diagnoses - main ICD10: D25 Leiomyoma of uterus || id:UKB-a:522	rs74911261	-0.163229	0.202137	0.41937
Diagnoses - main ICD10: D25 Leiomyoma of uterus || id:UKB-a:522	rs10835889	0.121814	0.16427	0.45836
Diagnoses - main ICD10: E03 Other hypothyroidism || id:UKB-a:523	rs140712022	-2.1139	1.54774	0.172003
Diagnoses - main ICD10: E03 Other hypothyroidism || id:UKB-a:523	rs146510906	1.94301	1.52936	0.203917
Diagnoses - main ICD10: E03 Other hypothyroidism || id:UKB-a:523	rs12428275	-1.44283	1.54234	0.349538
Diagnoses - main ICD10: E03 Other hypothyroidism || id:UKB-a:523	rs79749542	0.800121	1.49061	0.591424
Diagnoses - main ICD10: E03 Other hypothyroidism || id:UKB-a:523	rs75407673	-0.757753	1.57606	0.630665
Diagnoses - main ICD10: E03 Other hypothyroidism || id:UKB-a:523	rs10051518	0.48682	1.33359	0.715078
Diagnoses - main ICD10: E03 Other hypothyroidism || id:UKB-a:523	rs118058202	0.459487	1.41699	0.745733
Diagnoses - main ICD10: E03 Other hypothyroidism || id:UKB-a:523	rs115652037	-0.408847	1.41199	0.772157
Diagnoses - main ICD10: E03 Other hypothyroidism || id:UKB-a:523	rs60724761	-0.328256	1.4739	0.823759
Diagnoses - main ICD10: E03 Other hypothyroidism || id:UKB-a:523	rs76150139	0.20319	1.40089	0.884676
Diagnoses - main ICD10: E04 Other non-toxic goitre || id:UKB-a:524	rs1203921	0.669494	0.429204	0.118795
Diagnoses - main ICD10: E04 Other non-toxic goitre || id:UKB-a:524	rs17400427	-0.58846	0.38258	0.124016
Diagnoses - main ICD10: E04 Other non-toxic goitre || id:UKB-a:524	rs183176702	0.791457	0.525271	0.131872
Diagnoses - main ICD10: E04 Other non-toxic goitre || id:UKB-a:524	rs11645288	-0.603008	0.507335	0.234605
Diagnoses - main ICD10: E04 Other non-toxic goitre || id:UKB-a:524	rs78091559	0.404991	0.523217	0.438907
Diagnoses - main ICD10: E04 Other non-toxic goitre || id:UKB-a:524	rs965513	-0.107822	0.440875	0.806794
Diagnoses - main ICD10: F31 Bipolar affective disorder || id:UKB-a:525	rs142244414	1.50546	0.76704	0.049683
Diagnoses - main ICD10: F31 Bipolar affective disorder || id:UKB-a:525	rs142996631	-1.44426	0.765874	0.0593268
Diagnoses - main ICD10: F31 Bipolar affective disorder || id:UKB-a:525	rs62378009	1.49999	0.831549	0.0712547
Diagnoses - main ICD10: F31 Bipolar affective disorder || id:UKB-a:525	rs149298414	0.343626	0.750673	0.647126
Diagnoses - main ICD10: F43 Reaction to severe stress and adjustment disorders || id:UKB-a:526	rs183456726	2.03305	0.95399	0.0330808
Diagnoses - main ICD10: F43 Reaction to severe stress and adjustment disorders || id:UKB-a:526	rs77330139	0.766653	0.837525	0.359993
Diagnoses - main ICD10: F43 Reaction to severe stress and adjustment disorders || id:UKB-a:526	rs115624851	-0.743105	1.03035	0.470777
Diagnoses - main ICD10: F43 Reaction to severe stress and adjustment disorders || id:UKB-a:526	rs142081776	-0.546868	0.968358	0.572252
Diagnoses - main ICD10: F43 Reaction to severe stress and adjustment disorders || id:UKB-a:526	rs9811406	-0.1854	1.07123	0.862595
Diagnoses - main ICD10: G47 Sleep disorders || id:UKB-a:527	rs115450521	0.276811	0.331989	0.404397
Diagnoses - main ICD10: G56 Mononeuropathies of upper limb || id:UKB-a:528	rs59985551	-0.452427	0.170663	0.00802534
Diagnoses - main ICD10: G56 Mononeuropathies of upper limb || id:UKB-a:528	rs11891328	0.181879	0.18392	0.322711
Diagnoses - main ICD10: G56 Mononeuropathies of upper limb || id:UKB-a:528	rs77918499	0.0744898	0.187643	0.691385
Diagnoses - main ICD10: G56 Mononeuropathies of upper limb || id:UKB-a:528	rs6732259	0.0441675	0.150085	0.768542
Diagnoses - main ICD10: H25 Senile cataract || id:UKB-a:529	rs145721232	0.283195	0.28046	0.312614
Diagnoses - main ICD10: H25 Senile cataract || id:UKB-a:529	rs6075532	-0.113271	0.237806	0.63385
Diagnoses - main ICD10: H26 Other cataract || id:UKB-a:530	rs17172647	0.267933	0.167909	0.110555
Diagnoses - main ICD10: H26 Other cataract || id:UKB-a:530	rs17400438	0.178262	0.177628	0.315586
Diagnoses - main ICD10: H26 Other cataract || id:UKB-a:530	rs6046142	-0.0632621	0.165224	0.701804
Diagnoses - main ICD10: I10 Essential (primary) hypertension || id:UKB-a:531	rs141878088	-0.971232	0.66288	0.142875
Diagnoses - main ICD10: I10 Essential (primary) hypertension || id:UKB-a:531	rs75558191	0.960923	0.656274	0.143137
Diagnoses - main ICD10: I10 Essential (primary) hypertension || id:UKB-a:531	rs144425491	-0.688585	0.572932	0.229417
Diagnoses - main ICD10: I10 Essential (primary) hypertension || id:UKB-a:531	rs146408037	0.0589242	0.626306	0.925044
Diagnoses - main ICD10: I20 Angina pectoris || id:UKB-a:532	rs186696265	0.21083	0.170775	0.216998
Diagnoses - main ICD10: I21 Acute myocardial infarction || id:UKB-a:533	rs72928613	0.211948	0.234088	0.365243
Diagnoses - main ICD10: I21 Acute myocardial infarction || id:UKB-a:533	rs10080815	0.0208956	0.217562	0.923485
Diagnoses - main ICD10: I25 Chronic ischaemic heart disease || id:UKB-a:534	rs145436496	-0.299672	0.14773	0.042508
Diagnoses - main ICD10: I25 Chronic ischaemic heart disease || id:UKB-a:534	rs2133189	0.229764	0.148434	0.121642
Diagnoses - main ICD10: I25 Chronic ischaemic heart disease || id:UKB-a:534	rs77249653	-0.207741	0.153929	0.17715
Diagnoses - main ICD10: I25 Chronic ischaemic heart disease || id:UKB-a:534	rs72934573	0.155203	0.148849	0.297093
Diagnoses - main ICD10: I25 Chronic ischaemic heart disease || id:UKB-a:534	rs1537373	0.0463698	0.0590491	0.432292
Diagnoses - main ICD10: I25 Chronic ischaemic heart disease || id:UKB-a:534	rs56125973	0.121558	0.156812	0.438229
Diagnoses - main ICD10: I25 Chronic ischaemic heart disease || id:UKB-a:534	rs2904223	0.110458	0.156574	0.480521
Diagnoses - main ICD10: I25 Chronic ischaemic heart disease || id:UKB-a:534	rs2028900	-0.110252	0.156325	0.480642
Diagnoses - main ICD10: I25 Chronic ischaemic heart disease || id:UKB-a:534	rs7502499	0.0822402	0.158755	0.604435
Diagnoses - main ICD10: I25 Chronic ischaemic heart disease || id:UKB-a:534	rs3127580	-0.0672146	0.133548	0.614753
Diagnoses - main ICD10: I25 Chronic ischaemic heart disease || id:UKB-a:534	rs117733303	-0.0266384	0.0827133	0.747409
Diagnoses - main ICD10: I25 Chronic ischaemic heart disease || id:UKB-a:534	rs55694910	-0.0400014	0.162005	0.804975
Diagnoses - main ICD10: I30 Acute pericarditis || id:UKB-a:535	rs137981864	-1.45134	1.17847	0.218117
Diagnoses - main ICD10: I30 Acute pericarditis || id:UKB-a:535	rs142666045	-1.40823	1.2561	0.262239
Diagnoses - main ICD10: I30 Acute pericarditis || id:UKB-a:535	rs183619566	-1.35411	1.30901	0.300924
Diagnoses - main ICD10: I30 Acute pericarditis || id:UKB-a:535	rs190514504	-1.38004	1.38557	0.319246
Diagnoses - main ICD10: I30 Acute pericarditis || id:UKB-a:535	rs112023201	1.22574	1.37252	0.371825
Diagnoses - main ICD10: I30 Acute pericarditis || id:UKB-a:535	rs117542159	0.953752	1.34636	0.478701
Diagnoses - main ICD10: I30 Acute pericarditis || id:UKB-a:535	rs55908075	-0.920204	1.34551	0.494033
Diagnoses - main ICD10: I30 Acute pericarditis || id:UKB-a:535	rs77246079	0.59266	1.19052	0.618613
Diagnoses - main ICD10: I30 Acute pericarditis || id:UKB-a:535	rs117815585	0.637108	1.42718	0.655301
Diagnoses - main ICD10: I30 Acute pericarditis || id:UKB-a:535	rs75529909	-0.56212	1.3002	0.665499
Diagnoses - main ICD10: I30 Acute pericarditis || id:UKB-a:535	rs114150525	-0.377557	1.2435	0.761413
Diagnoses - main ICD10: I30 Acute pericarditis || id:UKB-a:535	rs141073885	0.303014	1.28257	0.813234
Diagnoses - main ICD10: I30 Acute pericarditis || id:UKB-a:535	rs116858155	0.251889	1.4094	0.858157
Diagnoses - main ICD10: I48 Atrial fibrillation and flutter || id:UKB-a:536	rs11264280	-0.30383	0.161797	0.0604015
Diagnoses - main ICD10: I48 Atrial fibrillation and flutter || id:UKB-a:536	rs72700114	-0.243486	0.149838	0.104164
Diagnoses - main ICD10: I48 Atrial fibrillation and flutter || id:UKB-a:536	rs10850315	0.239969	0.198591	0.226909
Diagnoses - main ICD10: I48 Atrial fibrillation and flutter || id:UKB-a:536	rs4115273	0.128897	0.151388	0.394527
Diagnoses - main ICD10: I48 Atrial fibrillation and flutter || id:UKB-a:536	rs445754	-0.160038	0.228301	0.483305
Diagnoses - main ICD10: I48 Atrial fibrillation and flutter || id:UKB-a:536	rs17380837	0.119724	0.23568	0.611458
Diagnoses - main ICD10: I48 Atrial fibrillation and flutter || id:UKB-a:536	rs6843082	0.0288667	0.0702548	0.681156
Diagnoses - main ICD10: I48 Atrial fibrillation and flutter || id:UKB-a:536	rs55883210	-0.0729035	0.180318	0.685989
Diagnoses - main ICD10: I48 Atrial fibrillation and flutter || id:UKB-a:536	rs35176054	0.0491426	0.190119	0.796034
Diagnoses - main ICD10: I48 Atrial fibrillation and flutter || id:UKB-a:536	rs11815048	-0.0273081	0.217719	0.900185
Diagnoses - main ICD10: I48 Atrial fibrillation and flutter || id:UKB-a:536	rs2359171	-0.007585	0.125908	0.951963
Diagnoses - main ICD10: I48 Atrial fibrillation and flutter || id:UKB-a:536	rs10753933	-0.00881366	0.235867	0.970192
Diagnoses - main ICD10: I48 Atrial fibrillation and flutter || id:UKB-a:536	rs72692596	0.0044637	0.238487	0.985067
Diagnoses - main ICD10: I80 Phlebitis and thrombophlebitis || id:UKB-a:537	rs1894692	2.49374	0.09318	8.79644e-158
Diagnoses - main ICD10: I80 Phlebitis and thrombophlebitis || id:UKB-a:537	rs529565	2.69716	0.160602	2.69704e-63
Diagnoses - main ICD10: I80 Phlebitis and thrombophlebitis || id:UKB-a:537	rs2066861	2.4149	0.27743	3.18841e-18
Diagnoses - main ICD10: I80 Phlebitis and thrombophlebitis || id:UKB-a:537	rs4253304	2.68975	0.313067	8.5765e-18
Diagnoses - main ICD10: I80 Phlebitis and thrombophlebitis || id:UKB-a:537	rs113079063	2.36998	0.331725	9.03841e-13
Diagnoses - main ICD10: I80 Phlebitis and thrombophlebitis || id:UKB-a:537	rs75583483	2.23941	0.360502	5.23459e-10
Diagnoses - main ICD10: I83 Varicose veins of lower extremities || id:UKB-a:538	rs2911463	0.260469	0.0905107	0.00400491
Diagnoses - main ICD10: I83 Varicose veins of lower extremities || id:UKB-a:538	rs3101725	0.334291	0.133685	0.012399
Diagnoses - main ICD10: I83 Varicose veins of lower extremities || id:UKB-a:538	rs6062618	0.382507	0.173506	0.0274837
Diagnoses - main ICD10: I83 Varicose veins of lower extremities || id:UKB-a:538	rs11135046	-0.265716	0.137118	0.0526407
Diagnoses - main ICD10: I83 Varicose veins of lower extremities || id:UKB-a:538	rs7856039	0.214368	0.150754	0.155034
Diagnoses - main ICD10: I83 Varicose veins of lower extremities || id:UKB-a:538	rs776912	0.176434	0.131698	0.180349
Diagnoses - main ICD10: I83 Varicose veins of lower extremities || id:UKB-a:538	rs1044730	0.188242	0.180153	0.296068
Diagnoses - main ICD10: I83 Varicose veins of lower extremities || id:UKB-a:538	rs9880192	0.147688	0.15192	0.330979
Diagnoses - main ICD10: I83 Varicose veins of lower extremities || id:UKB-a:538	rs7773004	0.115524	0.15044	0.442544
Diagnoses - main ICD10: I83 Varicose veins of lower extremities || id:UKB-a:538	rs12625547	0.112737	0.153408	0.46241
Diagnoses - main ICD10: I83 Varicose veins of lower extremities || id:UKB-a:538	rs1936800	-0.0830702	0.175965	0.636867
Diagnoses - main ICD10: I83 Varicose veins of lower extremities || id:UKB-a:538	rs73107980	0.0485097	0.1638	0.767114
Diagnoses - main ICD10: I83 Varicose veins of lower extremities || id:UKB-a:538	rs236597	0.0342341	0.154829	0.825007
Diagnoses - main ICD10: I83 Varicose veins of lower extremities || id:UKB-a:538	rs2861819	-0.0256423	0.118657	0.828906
Diagnoses - main ICD10: I83 Varicose veins of lower extremities || id:UKB-a:538	rs2241173	0.0211161	0.158365	0.893926
Diagnoses - main ICD10: I84 Haemorrhoids || id:UKB-a:539	rs527210	-2.63396	0.156529	1.53827e-63
Diagnoses - main ICD10: I84 Haemorrhoids || id:UKB-a:539	rs35384758	-0.0681364	0.156758	0.663809
Diagnoses - main ICD10: J22 Unspecified acute lower respiratory infection || id:UKB-a:540	rs113270079	-0.0446013	0.310243	0.885688
Diagnoses - main ICD10: J33 Nasal polyp || id:UKB-a:541	rs1031163	-0.552975	0.358184	0.12263
Diagnoses - main ICD10: J33 Nasal polyp || id:UKB-a:541	rs62408206	-0.470517	0.321989	0.143938
Diagnoses - main ICD10: J33 Nasal polyp || id:UKB-a:541	rs1888909	0.340738	0.284212	0.230573
Diagnoses - main ICD10: J33 Nasal polyp || id:UKB-a:541	rs1391371	0.112036	0.206268	0.58702
Diagnoses - main ICD10: J33 Nasal polyp || id:UKB-a:541	rs34210653	0.0508825	0.320734	0.873949
Diagnoses - main ICD10: J33 Nasal polyp || id:UKB-a:541	rs62247034	0.0100249	0.341026	0.976548
Diagnoses - main ICD10: J44 Other chronic obstructive pulmonary disease || id:UKB-a:543	rs8066857	-0.709276	0.481217	0.140503
Diagnoses - main ICD10: J44 Other chronic obstructive pulmonary disease || id:UKB-a:543	rs34742789	-0.588397	0.505109	0.244063
Diagnoses - main ICD10: K35 Acute appendicitis || id:UKB-a:548	rs7697491	0.371883	0.272283	0.172004
Diagnoses - main ICD10: K40 Inguinal hernia || id:UKB-a:549	rs11717237	0.242469	0.14775	0.100781
Diagnoses - main ICD10: K40 Inguinal hernia || id:UKB-a:549	rs4238714	0.212431	0.13707	0.12119
Diagnoses - main ICD10: K40 Inguinal hernia || id:UKB-a:549	rs16891235	0.204544	0.157242	0.193317
Diagnoses - main ICD10: K40 Inguinal hernia || id:UKB-a:549	rs6991952	-0.0954679	0.0804596	0.235412
Diagnoses - main ICD10: K40 Inguinal hernia || id:UKB-a:549	rs67844128	0.143404	0.157491	0.36253
Diagnoses - main ICD10: K40 Inguinal hernia || id:UKB-a:549	rs381829	0.0254396	0.150258	0.865556
Diagnoses - main ICD10: K40 Inguinal hernia || id:UKB-a:549	rs4695739	-0.0203156	0.147727	0.890619
Diagnoses - main ICD10: K40 Inguinal hernia || id:UKB-a:549	rs62541545	-0.0199062	0.153682	0.89694
Diagnoses - main ICD10: K50 Crohn's disease [regional enteritis] || id:UKB-a:552	rs5743292	0.449955	0.45362	0.321236
Diagnoses - main ICD10: K50 Crohn's disease [regional enteritis] || id:UKB-a:552	rs144717024	0.123292	0.372812	0.740864
Diagnoses - main ICD10: K50 Crohn's disease [regional enteritis] || id:UKB-a:552	rs11465802	-0.0830662	0.464793	0.85816
Diagnoses - main ICD10: K51 Ulcerative colitis || id:UKB-a:553	rs145568234	0.182253	0.231429	0.430983
Diagnoses - main ICD10: K51 Ulcerative colitis || id:UKB-a:553	rs9977672	0.192792	0.298169	0.517899
Diagnoses - main ICD10: K51 Ulcerative colitis || id:UKB-a:553	rs28377109	-0.123505	0.343356	0.719071
Diagnoses - main ICD10: K52 Other non-infective gastro-enteritis and colitis || id:UKB-a:554	rs117371715	0.0590846	0.178446	0.740565
Diagnoses - main ICD10: K57 Diverticular disease of intestine || id:UKB-a:555	rs7077800	-0.328296	0.180153	0.0684068
Diagnoses - main ICD10: K57 Diverticular disease of intestine || id:UKB-a:555	rs6734367	-0.0474422	0.118033	0.687728
Diagnoses - main ICD10: K57 Diverticular disease of intestine || id:UKB-a:555	rs79022230	-0.0508998	0.174205	0.770146
Diagnoses - main ICD10: K60 Fissure and fistula of anal and rectal regions || id:UKB-a:556	rs145540392	-0.224586	0.376657	0.551
Diagnoses - main ICD10: K76 Other diseases of liver || id:UKB-a:558	rs139243	-1.495	0.782694	0.0561246
Diagnoses - main ICD10: K76 Other diseases of liver || id:UKB-a:558	rs77492932	1.11309	0.786085	0.156779
Diagnoses - main ICD10: K76 Other diseases of liver || id:UKB-a:558	rs77545952	-0.743715	0.744932	0.318102
Diagnoses - main ICD10: K76 Other diseases of liver || id:UKB-a:558	rs183673559	-0.5176	0.772567	0.502874
Diagnoses - main ICD10: K80 Cholelithiasis || id:UKB-a:559	rs2290846	0.303361	0.140647	0.031014
Diagnoses - main ICD10: K80 Cholelithiasis || id:UKB-a:559	rs4738684	0.250722	0.137929	0.0691
Diagnoses - main ICD10: K80 Cholelithiasis || id:UKB-a:559	rs296369	-0.222433	0.155731	0.153202
Diagnoses - main ICD10: K80 Cholelithiasis || id:UKB-a:559	rs10242548	-0.178824	0.146529	0.222315
Diagnoses - main ICD10: K80 Cholelithiasis || id:UKB-a:559	rs9738226	0.113635	0.168322	0.49961
Diagnoses - main ICD10: K80 Cholelithiasis || id:UKB-a:559	rs4953029	0.0828943	0.150456	0.581667
Diagnoses - main ICD10: K80 Cholelithiasis || id:UKB-a:559	rs112767530	0.0407623	0.126159	0.746618
Diagnoses - main ICD10: K80 Cholelithiasis || id:UKB-a:559	rs12633863	-0.0188624	0.161681	0.907126
Diagnoses - main ICD10: K80 Cholelithiasis || id:UKB-a:559	rs3802548	6.53028e-05	0.13438	0.999612
Diagnoses - main ICD10: L03 Cellulitis || id:UKB-a:560	rs2250127	0.4892	0.229969	0.0334
Diagnoses - main ICD10: L03 Cellulitis || id:UKB-a:560	rs146637044	-0.00695924	0.274664	0.979786
Diagnoses - main ICD10: L03 Cellulitis || id:UKB-a:560	rs16946801	0.00699193	0.277691	0.979912
Diagnoses - main ICD10: M10 Gout || id:UKB-a:561	rs150684731	-1.26833	0.972313	0.192082
Diagnoses - main ICD10: M10 Gout || id:UKB-a:561	rs142911317	-1.12784	0.924203	0.222337
Diagnoses - main ICD10: M10 Gout || id:UKB-a:561	rs116960385	-0.976608	1.09886	0.37414
Diagnoses - main ICD10: M10 Gout || id:UKB-a:561	rs180723256	0.601774	1.09563	0.582834
Diagnoses - main ICD10: M10 Gout || id:UKB-a:561	rs140588548	-0.404791	0.99661	0.684619
Diagnoses - main ICD10: M10 Gout || id:UKB-a:561	rs117927845	-0.213077	0.998803	0.831068
Diagnoses - main ICD10: M10 Gout || id:UKB-a:561	rs116721577	-0.184281	1.02919	0.857896
Diagnoses - main ICD10: M10 Gout || id:UKB-a:561	rs114520034	-0.149767	1.00529	0.88157
Diagnoses - main ICD10: M16 Coxarthrosis [arthrosis of hip] || id:UKB-a:562	rs11049204	-0.154106	0.183455	0.400897
Diagnoses - main ICD10: M17 Gonarthrosis [arthrosis of knee] || id:UKB-a:563	rs143384	-0.545508	0.181875	0.00270548
Diagnoses - main ICD10: M17 Gonarthrosis [arthrosis of knee] || id:UKB-a:563	rs150198051	0.15958	0.18024	0.375955
Diagnoses - main ICD10: M20 Acquired deformities of fingers and toes || id:UKB-a:564	rs62210593	-0.405052	0.209241	0.0528903
Diagnoses - main ICD10: M20 Acquired deformities of fingers and toes || id:UKB-a:564	rs13278851	0.0656725	0.198547	0.740822
Diagnoses - main ICD10: M21 Other acquired deformities of limbs || id:UKB-a:565	rs72745190	2.43144	0.752321	0.0012296
Diagnoses - main ICD10: M21 Other acquired deformities of limbs || id:UKB-a:565	rs12477938	1.70207	0.662571	0.0102025
Diagnoses - main ICD10: M21 Other acquired deformities of limbs || id:UKB-a:565	rs35557781	-0.695916	0.676457	0.30359
Diagnoses - main ICD10: M21 Other acquired deformities of limbs || id:UKB-a:565	rs72618091	-0.782026	0.766714	0.307742
Diagnoses - main ICD10: M21 Other acquired deformities of limbs || id:UKB-a:565	rs56101108	-0.530837	0.758526	0.484036
Diagnoses - main ICD10: M21 Other acquired deformities of limbs || id:UKB-a:565	rs12790543	-0.446223	0.757	0.555552
Diagnoses - main ICD10: M21 Other acquired deformities of limbs || id:UKB-a:565	rs183214927	-0.366089	0.739528	0.620578
Diagnoses - main ICD10: M70 Soft tissue disorders related to use overuse and pressure || id:UKB-a:571	rs115300652	-0.236533	0.572759	0.679627
Diagnoses - main ICD10: M72 Fibroblastic disorders || id:UKB-a:572	rs2598104	0.381248	0.176238	0.0305217
Diagnoses - main ICD10: M72 Fibroblastic disorders || id:UKB-a:572	rs10096895	-0.633198	0.320608	0.0482692
Diagnoses - main ICD10: M72 Fibroblastic disorders || id:UKB-a:572	rs117999064	-0.612728	0.314349	0.0512724
Diagnoses - main ICD10: M72 Fibroblastic disorders || id:UKB-a:572	rs56203268	-0.604749	0.339201	0.074609
Diagnoses - main ICD10: M72 Fibroblastic disorders || id:UKB-a:572	rs60333289	-0.377795	0.273268	0.166816
Diagnoses - main ICD10: M72 Fibroblastic disorders || id:UKB-a:572	rs12464309	-0.435537	0.32144	0.175431
Diagnoses - main ICD10: M72 Fibroblastic disorders || id:UKB-a:572	rs9330807	-0.145621	0.169828	0.39119
Diagnoses - main ICD10: M72 Fibroblastic disorders || id:UKB-a:572	rs1172134	0.229755	0.329292	0.485349
Diagnoses - main ICD10: M72 Fibroblastic disorders || id:UKB-a:572	rs10453460	-0.036466	0.0596221	0.54079
Diagnoses - main ICD10: M72 Fibroblastic disorders || id:UKB-a:572	rs1042704	-0.177991	0.336372	0.596702
Diagnoses - main ICD10: M72 Fibroblastic disorders || id:UKB-a:572	rs185720945	-0.148567	0.307707	0.629224
Diagnoses - main ICD10: M72 Fibroblastic disorders || id:UKB-a:572	rs6093351	-0.111016	0.255522	0.663949
Diagnoses - main ICD10: M72 Fibroblastic disorders || id:UKB-a:572	rs659430	0.0642016	0.172644	0.709987
Diagnoses - main ICD10: M72 Fibroblastic disorders || id:UKB-a:572	rs2981042	0.104443	0.30506	0.732072
Diagnoses - main ICD10: M72 Fibroblastic disorders || id:UKB-a:572	rs75182114	0.0339823	0.124557	0.784987
Diagnoses - main ICD10: M72 Fibroblastic disorders || id:UKB-a:572	rs7659911	0.0669363	0.271825	0.80549
Diagnoses - main ICD10: M72 Fibroblastic disorders || id:UKB-a:572	rs254538	0.0425522	0.338308	0.899907
Diagnoses - main ICD10: M72 Fibroblastic disorders || id:UKB-a:572	rs74560362	0.0361952	0.305673	0.905742
Diagnoses - main ICD10: M72 Fibroblastic disorders || id:UKB-a:572	rs59561587	-0.0252148	0.258184	0.922201
Diagnoses - main ICD10: N19 Unspecified renal failure || id:UKB-a:573	rs75159651	2.86198	1.32398	0.0306448
Diagnoses - main ICD10: N19 Unspecified renal failure || id:UKB-a:573	rs116988096	1.82557	1.3242	0.168012
Diagnoses - main ICD10: N19 Unspecified renal failure || id:UKB-a:573	rs143299832	-1.59211	1.2132	0.189412
Diagnoses - main ICD10: N19 Unspecified renal failure || id:UKB-a:573	rs11906184	-1.42911	1.14375	0.211485
Diagnoses - main ICD10: N19 Unspecified renal failure || id:UKB-a:573	rs76025105	1.53651	1.30269	0.238201
Diagnoses - main ICD10: N19 Unspecified renal failure || id:UKB-a:573	rs74001046	1.14417	1.31562	0.384474
Diagnoses - main ICD10: N19 Unspecified renal failure || id:UKB-a:573	rs111412510	-0.904963	1.2777	0.478775
Diagnoses - main ICD10: N19 Unspecified renal failure || id:UKB-a:573	rs115197549	-0.678386	1.32589	0.608899
Diagnoses - main ICD10: N19 Unspecified renal failure || id:UKB-a:573	rs77663306	0.515254	1.26505	0.68379
Diagnoses - main ICD10: N19 Unspecified renal failure || id:UKB-a:573	rs146422961	-0.29511	1.28417	0.818242
Diagnoses - main ICD10: N19 Unspecified renal failure || id:UKB-a:573	rs116528260	0.213819	1.31789	0.871114
Diagnoses - main ICD10: N20 Calculus of kidney and ureter || id:UKB-a:574	rs28640218	0.386818	0.297063	0.192868
Diagnoses - main ICD10: N20 Calculus of kidney and ureter || id:UKB-a:574	rs2776288	-0.0388997	0.255535	0.879007
Diagnoses - main ICD10: N32 Other disorders of bladder || id:UKB-a:575	rs116940348	-0.261142	0.263009	0.320758
Diagnoses - main ICD10: N40 Hyperplasia of prostate || id:UKB-a:576	rs10886890	-0.411823	0.206077	0.0456739
Diagnoses - main ICD10: N40 Hyperplasia of prostate || id:UKB-a:576	rs3116616	-0.291829	0.268117	0.2764
Diagnoses - main ICD10: N40 Hyperplasia of prostate || id:UKB-a:576	rs12766385	0.242413	0.23135	0.294721
Diagnoses - main ICD10: N40 Hyperplasia of prostate || id:UKB-a:576	rs148678804	-0.190092	0.213471	0.373207
Diagnoses - main ICD10: N40 Hyperplasia of prostate || id:UKB-a:576	rs1977200	0.0946481	0.233208	0.68485
Diagnoses - main ICD10: N40 Hyperplasia of prostate || id:UKB-a:576	rs3816659	-0.0832576	0.226836	0.71359
Diagnoses - main ICD10: N40 Hyperplasia of prostate || id:UKB-a:576	rs11084596	-0.0110969	0.229975	0.961515
Diagnoses - main ICD10: N81 Female genital prolapse || id:UKB-a:577	rs3072	0.161425	0.208982	0.439856
Diagnoses - main ICD10: N81 Female genital prolapse || id:UKB-a:577	rs2701108	0.0867557	0.209819	0.679256
Diagnoses - main ICD10: N81 Female genital prolapse || id:UKB-a:577	rs2473321	-0.0826194	0.215858	0.701907
Diagnoses - main ICD10: N92 Excessive frequent and irregular menstruation || id:UKB-a:578	rs7947350	-0.148515	0.181754	0.413858
Diagnoses - main ICD10: N92 Excessive frequent and irregular menstruation || id:UKB-a:578	rs140870374	-0.105353	0.181295	0.561163
Diagnoses - main ICD10: O75 Other complications of labour and delivery not elsewhere classified || id:UKB-a:579	rs148421805	2.27579	1.01982	0.0256442
Diagnoses - main ICD10: O75 Other complications of labour and delivery not elsewhere classified || id:UKB-a:579	rs114757972	-1.74297	0.971075	0.0726723
Diagnoses - main ICD10: O75 Other complications of labour and delivery not elsewhere classified || id:UKB-a:579	rs117724662	-1.71617	1.10529	0.120498
Diagnoses - main ICD10: O75 Other complications of labour and delivery not elsewhere classified || id:UKB-a:579	rs187880156	1.37474	0.997601	0.168188
Diagnoses - main ICD10: O75 Other complications of labour and delivery not elsewhere classified || id:UKB-a:579	rs7102433	1.01509	0.99883	0.309498
Diagnoses - main ICD10: O75 Other complications of labour and delivery not elsewhere classified || id:UKB-a:579	rs118020447	1.06353	1.07919	0.324383
Diagnoses - main ICD10: O75 Other complications of labour and delivery not elsewhere classified || id:UKB-a:579	rs61732784	0.645458	1.06559	0.544696
Diagnoses - main ICD10: O75 Other complications of labour and delivery not elsewhere classified || id:UKB-a:579	rs76540639	0.547159	1.05936	0.605507
Diagnoses - main ICD10: R10 Abdominal and pelvic pain || id:UKB-a:582	rs75891980	0.152617	0.125099	0.222477
Diagnoses - main ICD10: R11 Nausea and vomiting || id:UKB-a:583	rs62000446	0.198454	0.378297	0.599862
Diagnoses - main ICD10: R14 Flatulence and related conditions || id:UKB-a:584	rs78129639	3.35673	1.0057	0.000844693
Diagnoses - main ICD10: R14 Flatulence and related conditions || id:UKB-a:584	rs148421295	-0.526324	0.992777	0.596006
Diagnoses - main ICD10: R14 Flatulence and related conditions || id:UKB-a:584	rs147680191	-0.413802	1.0223	0.685641
Diagnoses - main ICD10: R31 Unspecified haematuria || id:UKB-a:585	rs145646449	-0.317302	0.168483	0.0596616
Diagnoses - main ICD10: R31 Unspecified haematuria || id:UKB-a:585	rs28752924	-0.28378	0.165765	0.0869071
Diagnoses - main ICD10: R31 Unspecified haematuria || id:UKB-a:585	rs1071742	0.228165	0.154221	0.139016
Diagnoses - main ICD10: R31 Unspecified haematuria || id:UKB-a:585	rs9262143	-0.12802	0.114395	0.263095
Diagnoses - main ICD10: R31 Unspecified haematuria || id:UKB-a:585	rs56254331	-0.161799	0.159553	0.310546
Diagnoses - main ICD10: R35 Polyuria || id:UKB-a:586	rs118161014	0.0217907	0.389432	0.955378
Diagnoses - main ICD10: R55 Syncope and collapse || id:UKB-a:587	rs7766457	0.207044	0.267771	0.439397
Diagnoses - main ICD10: S52 Fracture of forearm || id:UKB-a:590	rs10254825	0.0304033	0.152907	0.842392
Diagnoses - main ICD10: S66 Injury of muscle and tendon at wrist and hand level || id:UKB-a:591	rs72894008	-0.0714681	0.590812	0.903718
Diagnoses - main ICD10: S76 Injury of muscle and tendon at hip and thigh level || id:UKB-a:592	rs35869142	1.10354	1.12367	0.326059
Diagnoses - main ICD10: S76 Injury of muscle and tendon at hip and thigh level || id:UKB-a:592	rs191805528	0.688784	1.13384	0.543532
Diagnoses - main ICD10: S76 Injury of muscle and tendon at hip and thigh level || id:UKB-a:592	rs138995081	0.667615	1.1089	0.547141
Diagnoses - main ICD10: S76 Injury of muscle and tendon at hip and thigh level || id:UKB-a:592	rs138157980	0.66225	1.18703	0.576908
Diagnoses - main ICD10: S76 Injury of muscle and tendon at hip and thigh level || id:UKB-a:592	rs117956151	-0.502244	1.14087	0.659772
Diagnoses - main ICD10: Z80 Family history of malignant neoplasm || id:UKB-a:596	rs140160653	1.25288	0.707116	0.076426
Diagnoses - main ICD10: Z80 Family history of malignant neoplasm || id:UKB-a:596	rs150828132	0.52493	0.788878	0.505786
Diagnoses - main ICD10: Z80 Family history of malignant neoplasm || id:UKB-a:596	rs185027751	-0.445025	0.800502	0.578257
Diagnoses - main ICD10: Z80 Family history of malignant neoplasm || id:UKB-a:596	rs10462758	-0.0357013	0.777932	0.963396
Diastolic blood pressure automated reading || id:UKB-a:359	rs507666	-0.341477	0.0212223	2.97365e-58
Diastolic blood pressure automated reading || id:UKB-a:359	rs35213536	-0.0818881	0.02135	0.000125307
Diastolic blood pressure automated reading || id:UKB-a:359	rs75531890	0.0761691	0.0219099	0.000508068
Diastolic blood pressure automated reading || id:UKB-a:359	rs2049114	0.0618522	0.0192303	0.00129813
Diastolic blood pressure automated reading || id:UKB-a:359	rs8111686	0.0444678	0.0155699	0.00429001
Diastolic blood pressure automated reading || id:UKB-a:359	rs111346856	-0.0647298	0.02282	0.00456058
Diastolic blood pressure automated reading || id:UKB-a:359	rs836179	-0.0466814	0.0174442	0.00744995
Diastolic blood pressure automated reading || id:UKB-a:359	rs2524080	-0.0402479	0.0155958	0.00986038
Diastolic blood pressure automated reading || id:UKB-a:359	rs488834	-0.0596556	0.0231712	0.0100368
Diastolic blood pressure automated reading || id:UKB-a:359	rs6026731	0.0393533	0.0160459	0.0141852
Diastolic blood pressure automated reading || id:UKB-a:359	rs62217514	0.0492605	0.0207049	0.0173517
Diastolic blood pressure automated reading || id:UKB-a:359	rs7373878	0.0546673	0.0248872	0.0280491
Diastolic blood pressure automated reading || id:UKB-a:359	rs6460541	0.0468013	0.0215256	0.0296886
Diastolic blood pressure automated reading || id:UKB-a:359	rs3851374	0.0534936	0.0252605	0.0342024
Diastolic blood pressure automated reading || id:UKB-a:359	rs12324159	0.0424303	0.0205894	0.0393238
Diastolic blood pressure automated reading || id:UKB-a:359	rs74444983	0.0469496	0.022791	0.0393976
Diastolic blood pressure automated reading || id:UKB-a:359	rs10195405	-0.0478377	0.0234901	0.0416997
Diastolic blood pressure automated reading || id:UKB-a:359	rs1035673	-0.0460773	0.0235324	0.0502261
Diastolic blood pressure automated reading || id:UKB-a:359	rs12185567	0.0445458	0.0236523	0.0596518
Diastolic blood pressure automated reading || id:UKB-a:359	rs116734066	-0.0460047	0.0249087	0.0647569
Diastolic blood pressure automated reading || id:UKB-a:359	rs34165865	-0.0441148	0.0244766	0.0714944
Diastolic blood pressure automated reading || id:UKB-a:359	rs13226502	-0.0348993	0.0194789	0.0731893
Diastolic blood pressure automated reading || id:UKB-a:359	rs72936986	0.0346674	0.0202768	0.0873203
Diastolic blood pressure automated reading || id:UKB-a:359	rs3789592	0.0350251	0.0206365	0.0896512
Diastolic blood pressure automated reading || id:UKB-a:359	rs62107917	0.0401551	0.023791	0.0914451
Diastolic blood pressure automated reading || id:UKB-a:359	rs73030276	0.0406755	0.0246367	0.0987352
Diastolic blood pressure automated reading || id:UKB-a:359	rs60991988	0.0372698	0.0227634	0.101574
Diastolic blood pressure automated reading || id:UKB-a:359	rs9689079	0.0384726	0.0242981	0.113339
Diastolic blood pressure automated reading || id:UKB-a:359	rs73033340	-0.0374068	0.0238124	0.116207
Diastolic blood pressure automated reading || id:UKB-a:359	rs741066	-0.0367719	0.0238748	0.123513
Diastolic blood pressure automated reading || id:UKB-a:359	rs8081273	-0.0356182	0.0234949	0.12952
Diastolic blood pressure automated reading || id:UKB-a:359	rs72854462	-0.0228774	0.0158082	0.147845
Diastolic blood pressure automated reading || id:UKB-a:359	rs72654647	-0.033987	0.0237434	0.152306
Diastolic blood pressure automated reading || id:UKB-a:359	rs1446468	-0.0275853	0.0194493	0.156097
Diastolic blood pressure automated reading || id:UKB-a:359	rs891511	0.0216663	0.0155008	0.162186
Diastolic blood pressure automated reading || id:UKB-a:359	rs6585256	0.0310515	0.0222264	0.162397
Diastolic blood pressure automated reading || id:UKB-a:359	rs4762921	-0.0207175	0.0148798	0.163826
Diastolic blood pressure automated reading || id:UKB-a:359	rs2493296	0.0247173	0.017754	0.163858
Diastolic blood pressure automated reading || id:UKB-a:359	rs13293465	-0.0338512	0.0244116	0.165539
Diastolic blood pressure automated reading || id:UKB-a:359	rs343011	-0.0270666	0.0196709	0.16883
Diastolic blood pressure automated reading || id:UKB-a:359	rs34483452	-0.0305615	0.0234124	0.191772
Diastolic blood pressure automated reading || id:UKB-a:359	rs39281	0.0279032	0.0215706	0.195811
Diastolic blood pressure automated reading || id:UKB-a:359	rs3812	-0.0302803	0.0242223	0.211264
Diastolic blood pressure automated reading || id:UKB-a:359	rs1363976	-0.02959	0.0240224	0.218037
Diastolic blood pressure automated reading || id:UKB-a:359	rs9352694	0.0236285	0.0193747	0.222634
Diastolic blood pressure automated reading || id:UKB-a:359	rs185373991	-0.0301049	0.0247206	0.223297
Diastolic blood pressure automated reading || id:UKB-a:359	rs7837979	0.0188837	0.0155523	0.224671
Diastolic blood pressure automated reading || id:UKB-a:359	rs145681012	0.0272205	0.0232935	0.242569
Diastolic blood pressure automated reading || id:UKB-a:359	rs11021233	-0.0235716	0.0209084	0.259583
Diastolic blood pressure automated reading || id:UKB-a:359	rs1530558	0.0259752	0.0234374	0.267741
Diastolic blood pressure automated reading || id:UKB-a:359	rs6487076	-0.0272629	0.0253734	0.282613
Diastolic blood pressure automated reading || id:UKB-a:359	rs11145807	0.0239323	0.0223445	0.284141
Diastolic blood pressure automated reading || id:UKB-a:359	rs11677058	-0.0260333	0.024516	0.288286
Diastolic blood pressure automated reading || id:UKB-a:359	rs35807464	0.020485	0.0193196	0.288998
Diastolic blood pressure automated reading || id:UKB-a:359	rs3118904	-0.026759	0.0254458	0.292978
Diastolic blood pressure automated reading || id:UKB-a:359	rs7129204	-0.0209257	0.0202774	0.302086
Diastolic blood pressure automated reading || id:UKB-a:359	rs10840457	0.0186341	0.0182044	0.306022
Diastolic blood pressure automated reading || id:UKB-a:359	rs9577891	-0.0256001	0.0254451	0.31437
Diastolic blood pressure automated reading || id:UKB-a:359	rs72831343	0.0147057	0.0148015	0.320451
Diastolic blood pressure automated reading || id:UKB-a:359	rs28661492	-0.0242884	0.0247394	0.326213
Diastolic blood pressure automated reading || id:UKB-a:359	rs650724	0.0236265	0.0242299	0.329512
Diastolic blood pressure automated reading || id:UKB-a:359	rs113044050	-0.0238951	0.0252929	0.344796
Diastolic blood pressure automated reading || id:UKB-a:359	rs3827750	-0.0180365	0.0194166	0.352931
Diastolic blood pressure automated reading || id:UKB-a:359	rs916880	-0.020992	0.0229888	0.36117
Diastolic blood pressure automated reading || id:UKB-a:359	rs59549190	0.0184655	0.0204613	0.366812
Diastolic blood pressure automated reading || id:UKB-a:359	rs60687229	0.0225967	0.0252809	0.371415
Diastolic blood pressure automated reading || id:UKB-a:359	rs208078	-0.0211497	0.0237816	0.373824
Diastolic blood pressure automated reading || id:UKB-a:359	rs61148001	-0.020496	0.0231021	0.374976
Diastolic blood pressure automated reading || id:UKB-a:359	rs55857306	-0.0102389	0.0117463	0.383388
Diastolic blood pressure automated reading || id:UKB-a:359	rs4236489	0.0211001	0.0242313	0.383875
Diastolic blood pressure automated reading || id:UKB-a:359	rs2305758	-0.0216417	0.0251394	0.389311
Diastolic blood pressure automated reading || id:UKB-a:359	rs2207231	0.0208517	0.0243217	0.391263
Diastolic blood pressure automated reading || id:UKB-a:359	rs889509	0.0140205	0.0164704	0.394628
Diastolic blood pressure automated reading || id:UKB-a:359	rs4507656	-0.0209072	0.0248519	0.400196
Diastolic blood pressure automated reading || id:UKB-a:359	rs11636952	-0.0105382	0.0127272	0.407666
Diastolic blood pressure automated reading || id:UKB-a:359	rs7258382	-0.0196536	0.0238473	0.409857
Diastolic blood pressure automated reading || id:UKB-a:359	rs34039016	-0.0177127	0.0217266	0.414926
Diastolic blood pressure automated reading || id:UKB-a:359	rs1353776	0.0198117	0.0250871	0.429694
[truncated: 15,992 more rows]
